# Supplementary material for: De novo transcriptome sequencing and comparative analysis to discover genes related to floral development in Cymbidium faberi Rolfe
Source: Springerplus. 2016 Aug 30;5(1):1458. doi: 10.1186/s40064-016-3089-1 (PMC5082062; doi:10.1186/s40064-016-3089-1)
Supplement: Supplementary file 3 — Additional file 3: Table S2. Result of metabolic pathway analysis for unigenes by KEGG annotation. [file 40064_2016_3089_MOESM3_ESM.xls]

## Sheet: gene_KEGG_annotation
trans_id	ref_transcript	gene_id	ref_gene	KEGG	description
t.Unigene000025	-	g.Unigene000025	-	ko00680	Methane metabolism
t.Unigene000025	-	g.Unigene000025	-	ko00982	Drug metabolism - cytochrome P450
t.Unigene000025	-	g.Unigene000025	-	ko01120	Microbial metabolism in diverse environments
t.Unigene000028	-	g.Unigene000028	-	ko03008	Ribosome biogenesis in eukaryotes
t.Unigene000029	-	g.Unigene000029	-	ko04626	Plant-pathogen interaction
t.Unigene000065	-	g.Unigene000065	-	ko03010	Ribosome
t.Unigene000082	-	g.Unigene000082	-	ko00190	Oxidative phosphorylation
t.Unigene000082	-	g.Unigene000082	-	ko01100	Metabolic pathways
t.Unigene000082	-	g.Unigene000082	-	ko04260	Cardiac muscle contraction
t.Unigene000082	-	g.Unigene000082	-	ko05010	Alzheimer's disease
t.Unigene000082	-	g.Unigene000082	-	ko05012	Parkinson's disease
t.Unigene000082	-	g.Unigene000082	-	ko05016	Huntington's disease
t.Unigene000090	-	g.Unigene000090	-	ko04120	Ubiquitin mediated proteolysis
t.Unigene000094	-	g.Unigene000094	-	ko00250	Alanine, aspartate and glutamate metabolism
t.Unigene000094	-	g.Unigene000094	-	ko00330	Arginine and proline metabolism
t.Unigene000094	-	g.Unigene000094	-	ko00471	D-Glutamine and D-glutamate metabolism
t.Unigene000094	-	g.Unigene000094	-	ko00910	Nitrogen metabolism
t.Unigene000094	-	g.Unigene000094	-	ko01100	Metabolic pathways
t.Unigene000094	-	g.Unigene000094	-	ko04964	Proximal tubule bicarbonate reclamation
t.Unigene000097	-	g.Unigene000097	-	ko03013	RNA transport
t.Unigene000103	-	g.Unigene000103	-	ko03010	Ribosome
t.Unigene000125	-	g.Unigene000125	-	ko04210	Apoptosis
t.Unigene000125	-	g.Unigene000125	-	ko04620	Toll-like receptor signaling pathway
t.Unigene000125	-	g.Unigene000125	-	ko04722	Neurotrophin signaling pathway
t.Unigene000125	-	g.Unigene000125	-	ko05133	Pertussis
t.Unigene000125	-	g.Unigene000125	-	ko05140	Leishmaniasis
t.Unigene000125	-	g.Unigene000125	-	ko05142	Chagas disease (American trypanosomiasis)
t.Unigene000125	-	g.Unigene000125	-	ko05145	Toxoplasmosis
t.Unigene000125	-	g.Unigene000125	-	ko05152	Tuberculosis
t.Unigene000125	-	g.Unigene000125	-	ko05162	Measles
t.Unigene000125	-	g.Unigene000125	-	ko05164	Influenza A
t.Unigene000192	-	g.Unigene000192	-	ko04340	Hedgehog signaling pathway
t.Unigene000204	-	g.Unigene000204	-	ko00230	Purine metabolism
t.Unigene000204	-	g.Unigene000204	-	ko00450	Selenocompound metabolism
t.Unigene000204	-	g.Unigene000204	-	ko00920	Sulfur metabolism
t.Unigene000204	-	g.Unigene000204	-	ko01100	Metabolic pathways
t.Unigene000204	-	g.Unigene000204	-	ko01120	Microbial metabolism in diverse environments
t.Unigene000218	-	g.Unigene000218	-	ko00040	Pentose and glucuronate interconversions
t.Unigene000226	-	g.Unigene000226	-	ko00010	Glycolysis / Gluconeogenesis
t.Unigene000226	-	g.Unigene000226	-	ko00030	Pentose phosphate pathway
t.Unigene000226	-	g.Unigene000226	-	ko00051	Fructose and mannose metabolism
t.Unigene000226	-	g.Unigene000226	-	ko00680	Methane metabolism
t.Unigene000226	-	g.Unigene000226	-	ko00710	Carbon fixation in photosynthetic organisms
t.Unigene000226	-	g.Unigene000226	-	ko01100	Metabolic pathways
t.Unigene000226	-	g.Unigene000226	-	ko01110	Biosynthesis of secondary metabolites
t.Unigene000226	-	g.Unigene000226	-	ko01120	Microbial metabolism in diverse environments
t.Unigene000227	-	g.Unigene000227	-	ko00230	Purine metabolism
t.Unigene000227	-	g.Unigene000227	-	ko00240	Pyrimidine metabolism
t.Unigene000227	-	g.Unigene000227	-	ko01100	Metabolic pathways
t.Unigene000227	-	g.Unigene000227	-	ko04623	Cytosolic DNA-sensing pathway
t.Unigene000233	-	g.Unigene000233	-	ko00195	Photosynthesis
t.Unigene000233	-	g.Unigene000233	-	ko01100	Metabolic pathways
t.Unigene000242	-	g.Unigene000242	-	ko00100	Steroid biosynthesis
t.Unigene000242	-	g.Unigene000242	-	ko01100	Metabolic pathways
t.Unigene000242	-	g.Unigene000242	-	ko01110	Biosynthesis of secondary metabolites
t.Unigene000245	-	g.Unigene000245	-	ko04115	p53 signaling pathway
t.Unigene000245	-	g.Unigene000245	-	ko04120	Ubiquitin mediated proteolysis
t.Unigene000245	-	g.Unigene000245	-	ko04310	Wnt signaling pathway
t.Unigene000255	-	g.Unigene000255	-	ko03013	RNA transport
t.Unigene000255	-	g.Unigene000255	-	ko03015	mRNA surveillance pathway
t.Unigene000260	-	g.Unigene000260	-	ko03018	RNA degradation
t.Unigene000271	-	g.Unigene000271	-	ko03010	Ribosome
t.Unigene000282	-	g.Unigene000282	-	ko04112	Cell cycle - Caulobacter
t.Unigene000290	-	g.Unigene000290	-	ko00480	Glutathione metabolism
t.Unigene000290	-	g.Unigene000290	-	ko00980	Metabolism of xenobiotics by cytochrome P450
t.Unigene000290	-	g.Unigene000290	-	ko00982	Drug metabolism - cytochrome P450
t.Unigene000309	-	g.Unigene000309	-	ko00905	Brassinosteroid biosynthesis
t.Unigene000309	-	g.Unigene000309	-	ko01100	Metabolic pathways
t.Unigene000309	-	g.Unigene000309	-	ko01110	Biosynthesis of secondary metabolites
t.Unigene000310	-	g.Unigene000310	-	ko00905	Brassinosteroid biosynthesis
t.Unigene000310	-	g.Unigene000310	-	ko01100	Metabolic pathways
t.Unigene000310	-	g.Unigene000310	-	ko01110	Biosynthesis of secondary metabolites
t.Unigene000328	-	g.Unigene000328	-	ko03060	Protein export
t.Unigene000328	-	g.Unigene000328	-	ko03070	Bacterial secretion system
t.Unigene000351	-	g.Unigene000351	-	ko03050	Proteasome
t.Unigene000352	-	g.Unigene000352	-	ko03050	Proteasome
t.Unigene000356	-	g.Unigene000356	-	ko03040	Spliceosome
t.Unigene000364	-	g.Unigene000364	-	ko00908	Zeatin biosynthesis
t.Unigene000367	-	g.Unigene000367	-	ko04712	Circadian rhythm - plant
t.Unigene000378	-	g.Unigene000378	-	ko00400	Phenylalanine, tyrosine and tryptophan biosynthesis
t.Unigene000378	-	g.Unigene000378	-	ko01100	Metabolic pathways
t.Unigene000378	-	g.Unigene000378	-	ko01110	Biosynthesis of secondary metabolites
t.Unigene000387	-	g.Unigene000387	-	ko04612	Antigen processing and presentation
t.Unigene000387	-	g.Unigene000387	-	ko05152	Tuberculosis
t.Unigene000393	-	g.Unigene000393	-	ko04140	Regulation of autophagy
t.Unigene000393	-	g.Unigene000393	-	ko04150	mTOR signaling pathway
t.Unigene000396	-	g.Unigene000396	-	ko00280	Valine, leucine and isoleucine degradation
t.Unigene000396	-	g.Unigene000396	-	ko00410	beta-Alanine metabolism
t.Unigene000396	-	g.Unigene000396	-	ko00640	Propanoate metabolism
t.Unigene000396	-	g.Unigene000396	-	ko01100	Metabolic pathways
t.Unigene000404	-	g.Unigene000404	-	ko03060	Protein export
t.Unigene000404	-	g.Unigene000404	-	ko03070	Bacterial secretion system
t.Unigene000406	-	g.Unigene000406	-	ko03040	Spliceosome
t.Unigene000413	-	g.Unigene000413	-	ko04141	Protein processing in endoplasmic reticulum
t.Unigene000415	-	g.Unigene000415	-	ko03018	RNA degradation
t.Unigene000433	-	g.Unigene000433	-	ko02010	ABC transporters
t.Unigene000433	-	g.Unigene000433	-	ko04976	Bile secretion
t.Unigene000434	-	g.Unigene000434	-	ko02010	ABC transporters
t.Unigene000434	-	g.Unigene000434	-	ko04976	Bile secretion
t.Unigene000470	-	g.Unigene000470	-	ko04113	Meiosis - yeast
t.Unigene000521	-	g.Unigene000521	-	ko00195	Photosynthesis
t.Unigene000525	-	g.Unigene000525	-	ko03010	Ribosome
t.Unigene000536	-	g.Unigene000536	-	ko00230	Purine metabolism
t.Unigene000536	-	g.Unigene000536	-	ko00240	Pyrimidine metabolism
t.Unigene000536	-	g.Unigene000536	-	ko01100	Metabolic pathways
t.Unigene000536	-	g.Unigene000536	-	ko04623	Cytosolic DNA-sensing pathway
t.Unigene000549	-	g.Unigene000549	-	ko00230	Purine metabolism
t.Unigene000549	-	g.Unigene000549	-	ko00240	Pyrimidine metabolism
t.Unigene000549	-	g.Unigene000549	-	ko01100	Metabolic pathways
t.Unigene000549	-	g.Unigene000549	-	ko04623	Cytosolic DNA-sensing pathway
t.Unigene000549	-	g.Unigene000549	-	ko05016	Huntington's disease
t.Unigene000558	-	g.Unigene000558	-	ko00196	Photosynthesis - antenna proteins
t.Unigene000558	-	g.Unigene000558	-	ko01100	Metabolic pathways
t.Unigene000566	-	g.Unigene000566	-	ko04141	Protein processing in endoplasmic reticulum
t.Unigene000575	-	g.Unigene000575	-	ko03410	Base excision repair
t.Unigene000580	-	g.Unigene000580	-	ko00250	Alanine, aspartate and glutamate metabolism
t.Unigene000580	-	g.Unigene000580	-	ko00270	Cysteine and methionine metabolism
t.Unigene000580	-	g.Unigene000580	-	ko00330	Arginine and proline metabolism
t.Unigene000580	-	g.Unigene000580	-	ko00350	Tyrosine metabolism
t.Unigene000580	-	g.Unigene000580	-	ko00360	Phenylalanine metabolism
t.Unigene000580	-	g.Unigene000580	-	ko00400	Phenylalanine, tyrosine and tryptophan biosynthesis
t.Unigene000580	-	g.Unigene000580	-	ko01100	Metabolic pathways
t.Unigene000580	-	g.Unigene000580	-	ko01110	Biosynthesis of secondary metabolites
t.Unigene000582	-	g.Unigene000582	-	ko00270	Cysteine and methionine metabolism
t.Unigene000582	-	g.Unigene000582	-	ko00920	Sulfur metabolism
t.Unigene000582	-	g.Unigene000582	-	ko01100	Metabolic pathways
t.Unigene000582	-	g.Unigene000582	-	ko01120	Microbial metabolism in diverse environments
t.Unigene000587	-	g.Unigene000587	-	ko04010	MAPK signaling pathway
t.Unigene000587	-	g.Unigene000587	-	ko04062	Chemokine signaling pathway
t.Unigene000587	-	g.Unigene000587	-	ko04145	Phagosome
t.Unigene000587	-	g.Unigene000587	-	ko04310	Wnt signaling pathway
t.Unigene000587	-	g.Unigene000587	-	ko04360	Axon guidance
t.Unigene000587	-	g.Unigene000587	-	ko04370	VEGF signaling pathway
t.Unigene000587	-	g.Unigene000587	-	ko04380	Osteoclast differentiation
t.Unigene000587	-	g.Unigene000587	-	ko04510	Focal adhesion
t.Unigene000587	-	g.Unigene000587	-	ko04520	Adherens junction
t.Unigene000587	-	g.Unigene000587	-	ko04620	Toll-like receptor signaling pathway
t.Unigene000587	-	g.Unigene000587	-	ko04650	Natural killer cell mediated cytotoxicity
t.Unigene000587	-	g.Unigene000587	-	ko04662	B cell receptor signaling pathway
t.Unigene000587	-	g.Unigene000587	-	ko04664	Fc epsilon RI signaling pathway
t.Unigene000587	-	g.Unigene000587	-	ko04666	Fc gamma R-mediated phagocytosis
t.Unigene000587	-	g.Unigene000587	-	ko04670	Leukocyte transendothelial migration
t.Unigene000587	-	g.Unigene000587	-	ko04722	Neurotrophin signaling pathway
t.Unigene000587	-	g.Unigene000587	-	ko04810	Regulation of actin cytoskeleton
t.Unigene000587	-	g.Unigene000587	-	ko04972	Pancreatic secretion
t.Unigene000587	-	g.Unigene000587	-	ko05014	Amyotrophic lateral sclerosis (ALS)
t.Unigene000587	-	g.Unigene000587	-	ko05100	Bacterial invasion of epithelial cells
t.Unigene000587	-	g.Unigene000587	-	ko05120	Epithelial cell signaling in Helicobacter pylori infection
t.Unigene000587	-	g.Unigene000587	-	ko05131	Shigellosis
t.Unigene000587	-	g.Unigene000587	-	ko05200	Pathways in cancer
t.Unigene000587	-	g.Unigene000587	-	ko05211	Renal cell carcinoma
t.Unigene000587	-	g.Unigene000587	-	ko05416	Viral myocarditis
t.Unigene000588	-	g.Unigene000588	-	ko04010	MAPK signaling pathway
t.Unigene000588	-	g.Unigene000588	-	ko04062	Chemokine signaling pathway
t.Unigene000588	-	g.Unigene000588	-	ko04145	Phagosome
t.Unigene000588	-	g.Unigene000588	-	ko04310	Wnt signaling pathway
t.Unigene000588	-	g.Unigene000588	-	ko04360	Axon guidance
t.Unigene000588	-	g.Unigene000588	-	ko04370	VEGF signaling pathway
t.Unigene000588	-	g.Unigene000588	-	ko04380	Osteoclast differentiation
t.Unigene000588	-	g.Unigene000588	-	ko04510	Focal adhesion
t.Unigene000588	-	g.Unigene000588	-	ko04520	Adherens junction
t.Unigene000588	-	g.Unigene000588	-	ko04620	Toll-like receptor signaling pathway
t.Unigene000588	-	g.Unigene000588	-	ko04650	Natural killer cell mediated cytotoxicity
t.Unigene000588	-	g.Unigene000588	-	ko04662	B cell receptor signaling pathway
t.Unigene000588	-	g.Unigene000588	-	ko04664	Fc epsilon RI signaling pathway
t.Unigene000588	-	g.Unigene000588	-	ko04666	Fc gamma R-mediated phagocytosis
t.Unigene000588	-	g.Unigene000588	-	ko04670	Leukocyte transendothelial migration
t.Unigene000588	-	g.Unigene000588	-	ko04722	Neurotrophin signaling pathway
t.Unigene000588	-	g.Unigene000588	-	ko04810	Regulation of actin cytoskeleton
t.Unigene000588	-	g.Unigene000588	-	ko04972	Pancreatic secretion
t.Unigene000588	-	g.Unigene000588	-	ko05014	Amyotrophic lateral sclerosis (ALS)
t.Unigene000588	-	g.Unigene000588	-	ko05100	Bacterial invasion of epithelial cells
t.Unigene000588	-	g.Unigene000588	-	ko05120	Epithelial cell signaling in Helicobacter pylori infection
t.Unigene000588	-	g.Unigene000588	-	ko05131	Shigellosis
t.Unigene000588	-	g.Unigene000588	-	ko05200	Pathways in cancer
t.Unigene000588	-	g.Unigene000588	-	ko05211	Renal cell carcinoma
t.Unigene000588	-	g.Unigene000588	-	ko05416	Viral myocarditis
t.Unigene000590	-	g.Unigene000590	-	ko00020	Citrate cycle (TCA cycle)
t.Unigene000590	-	g.Unigene000590	-	ko00630	Glyoxylate and dicarboxylate metabolism
t.Unigene000590	-	g.Unigene000590	-	ko00720	Carbon fixation pathways in prokaryotes
t.Unigene000590	-	g.Unigene000590	-	ko01100	Metabolic pathways
t.Unigene000590	-	g.Unigene000590	-	ko01110	Biosynthesis of secondary metabolites
t.Unigene000590	-	g.Unigene000590	-	ko01120	Microbial metabolism in diverse environments
t.Unigene000595	-	g.Unigene000595	-	ko04962	Vasopressin-regulated water reabsorption
t.Unigene000597	-	g.Unigene000597	-	ko04626	Plant-pathogen interaction
t.Unigene000602	-	g.Unigene000602	-	ko03013	RNA transport
t.Unigene000602	-	g.Unigene000602	-	ko03015	mRNA surveillance pathway
t.Unigene000602	-	g.Unigene000602	-	ko03018	RNA degradation
t.Unigene000603	-	g.Unigene000603	-	ko03013	RNA transport
t.Unigene000603	-	g.Unigene000603	-	ko03015	mRNA surveillance pathway
t.Unigene000603	-	g.Unigene000603	-	ko03018	RNA degradation
t.Unigene000620	-	g.Unigene000620	-	ko04150	mTOR signaling pathway
t.Unigene000626	-	g.Unigene000626	-	ko04666	Fc gamma R-mediated phagocytosis
t.Unigene000626	-	g.Unigene000626	-	ko04810	Regulation of actin cytoskeleton
t.Unigene000626	-	g.Unigene000626	-	ko05100	Bacterial invasion of epithelial cells
t.Unigene000626	-	g.Unigene000626	-	ko05130	Pathogenic Escherichia coli infection
t.Unigene000626	-	g.Unigene000626	-	ko05131	Shigellosis
t.Unigene000641	-	g.Unigene000641	-	ko00430	Taurine and hypotaurine metabolism
t.Unigene000641	-	g.Unigene000641	-	ko01100	Metabolic pathways
t.Unigene000645	-	g.Unigene000645	-	ko04075	Plant hormone signal transduction
t.Unigene000653	-	g.Unigene000653	-	ko04210	Apoptosis
t.Unigene000653	-	g.Unigene000653	-	ko04620	Toll-like receptor signaling pathway
t.Unigene000653	-	g.Unigene000653	-	ko04722	Neurotrophin signaling pathway
t.Unigene000653	-	g.Unigene000653	-	ko05133	Pertussis
t.Unigene000653	-	g.Unigene000653	-	ko05140	Leishmaniasis
t.Unigene000653	-	g.Unigene000653	-	ko05142	Chagas disease (American trypanosomiasis)
t.Unigene000653	-	g.Unigene000653	-	ko05145	Toxoplasmosis
t.Unigene000653	-	g.Unigene000653	-	ko05152	Tuberculosis
t.Unigene000653	-	g.Unigene000653	-	ko05162	Measles
t.Unigene000653	-	g.Unigene000653	-	ko05164	Influenza A
t.Unigene000654	-	g.Unigene000654	-	ko03040	Spliceosome
t.Unigene000658	-	g.Unigene000658	-	ko04112	Cell cycle - Caulobacter
t.Unigene000661	-	g.Unigene000661	-	ko04110	Cell cycle
t.Unigene000661	-	g.Unigene000661	-	ko04111	Cell cycle - yeast
t.Unigene000661	-	g.Unigene000661	-	ko04113	Meiosis - yeast
t.Unigene000661	-	g.Unigene000661	-	ko04114	Oocyte meiosis
t.Unigene000661	-	g.Unigene000661	-	ko04914	Progesterone-mediated oocyte maturation
t.Unigene000668	-	g.Unigene000668	-	ko00230	Purine metabolism
t.Unigene000668	-	g.Unigene000668	-	ko00240	Pyrimidine metabolism
t.Unigene000668	-	g.Unigene000668	-	ko01100	Metabolic pathways
t.Unigene000668	-	g.Unigene000668	-	ko05016	Huntington's disease
t.Unigene000669	-	g.Unigene000669	-	ko00230	Purine metabolism
t.Unigene000669	-	g.Unigene000669	-	ko00240	Pyrimidine metabolism
t.Unigene000669	-	g.Unigene000669	-	ko01100	Metabolic pathways
t.Unigene000669	-	g.Unigene000669	-	ko05016	Huntington's disease
t.Unigene000670	-	g.Unigene000670	-	ko00230	Purine metabolism
t.Unigene000670	-	g.Unigene000670	-	ko00240	Pyrimidine metabolism
t.Unigene000670	-	g.Unigene000670	-	ko01100	Metabolic pathways
t.Unigene000670	-	g.Unigene000670	-	ko05016	Huntington's disease
t.Unigene000678	-	g.Unigene000678	-	ko02010	ABC transporters
t.Unigene000678	-	g.Unigene000678	-	ko04976	Bile secretion
t.Unigene000680	-	g.Unigene000680	-	ko03010	Ribosome
t.Unigene000681	-	g.Unigene000681	-	ko04120	Ubiquitin mediated proteolysis
t.Unigene000716	-	g.Unigene000716	-	ko00640	Propanoate metabolism
t.Unigene000719	-	g.Unigene000719	-	ko00061	Fatty acid biosynthesis
t.Unigene000719	-	g.Unigene000719	-	ko01100	Metabolic pathways
t.Unigene000741	-	g.Unigene000741	-	ko00230	Purine metabolism
t.Unigene000741	-	g.Unigene000741	-	ko00240	Pyrimidine metabolism
t.Unigene000741	-	g.Unigene000741	-	ko00983	Drug metabolism - other enzymes
t.Unigene000741	-	g.Unigene000741	-	ko01100	Metabolic pathways
t.Unigene000742	-	g.Unigene000742	-	ko00230	Purine metabolism
t.Unigene000742	-	g.Unigene000742	-	ko00240	Pyrimidine metabolism
t.Unigene000742	-	g.Unigene000742	-	ko00983	Drug metabolism - other enzymes
t.Unigene000742	-	g.Unigene000742	-	ko01100	Metabolic pathways
t.Unigene000746	-	g.Unigene000746	-	ko00510	N-Glycan biosynthesis
t.Unigene000746	-	g.Unigene000746	-	ko00563	Glycosylphosphatidylinositol(GPI)-anchor biosynthesis
t.Unigene000746	-	g.Unigene000746	-	ko01100	Metabolic pathways
t.Unigene000748	-	g.Unigene000748	-	ko04626	Plant-pathogen interaction
t.Unigene000748	-	g.Unigene000748	-	ko05145	Toxoplasmosis
t.Unigene000768	-	g.Unigene000768	-	ko03010	Ribosome
t.Unigene000769	-	g.Unigene000769	-	ko03050	Proteasome
t.Unigene000785	-	g.Unigene000785	-	ko03013	RNA transport
t.Unigene000808	-	g.Unigene000808	-	ko03013	RNA transport
t.Unigene000809	-	g.Unigene000809	-	ko03013	RNA transport
t.Unigene000810	-	g.Unigene000810	-	ko03013	RNA transport
t.Unigene000811	-	g.Unigene000811	-	ko03013	RNA transport
t.Unigene000813	-	g.Unigene000813	-	ko00480	Glutathione metabolism
t.Unigene000813	-	g.Unigene000813	-	ko00590	Arachidonic acid metabolism
t.Unigene000814	-	g.Unigene000814	-	ko03008	Ribosome biogenesis in eukaryotes
t.Unigene000814	-	g.Unigene000814	-	ko03013	RNA transport
t.Unigene000817	-	g.Unigene000817	-	ko00510	N-Glycan biosynthesis
t.Unigene000817	-	g.Unigene000817	-	ko01100	Metabolic pathways
t.Unigene000820	-	g.Unigene000820	-	ko00190	Oxidative phosphorylation
t.Unigene000820	-	g.Unigene000820	-	ko01100	Metabolic pathways
t.Unigene000820	-	g.Unigene000820	-	ko04142	Lysosome
t.Unigene000820	-	g.Unigene000820	-	ko04145	Phagosome
t.Unigene000820	-	g.Unigene000820	-	ko04966	Collecting duct acid secretion
t.Unigene000820	-	g.Unigene000820	-	ko05110	Vibrio cholerae infection
t.Unigene000820	-	g.Unigene000820	-	ko05120	Epithelial cell signaling in Helicobacter pylori infection
t.Unigene000820	-	g.Unigene000820	-	ko05152	Tuberculosis
t.Unigene000820	-	g.Unigene000820	-	ko05323	Rheumatoid arthritis
t.Unigene000821	-	g.Unigene000821	-	ko00670	One carbon pool by folate
t.Unigene000821	-	g.Unigene000821	-	ko01100	Metabolic pathways
t.Unigene000852	-	g.Unigene000852	-	ko00460	Cyanoamino acid metabolism
t.Unigene000852	-	g.Unigene000852	-	ko00500	Starch and sucrose metabolism
t.Unigene000852	-	g.Unigene000852	-	ko00940	Phenylpropanoid biosynthesis
t.Unigene000852	-	g.Unigene000852	-	ko01110	Biosynthesis of secondary metabolites
t.Unigene000855	-	g.Unigene000855	-	ko04144	Endocytosis
t.Unigene000856	-	g.Unigene000856	-	ko04144	Endocytosis
t.Unigene000867	-	g.Unigene000867	-	ko04141	Protein processing in endoplasmic reticulum
t.Unigene000877	-	g.Unigene000877	-	ko00330	Arginine and proline metabolism
t.Unigene000877	-	g.Unigene000877	-	ko01100	Metabolic pathways
t.Unigene000878	-	g.Unigene000878	-	ko00330	Arginine and proline metabolism
t.Unigene000878	-	g.Unigene000878	-	ko01100	Metabolic pathways
t.Unigene000885	-	g.Unigene000885	-	ko03010	Ribosome
t.Unigene000887	-	g.Unigene000887	-	ko00190	Oxidative phosphorylation
t.Unigene000888	-	g.Unigene000888	-	ko00190	Oxidative phosphorylation
t.Unigene000893	-	g.Unigene000893	-	ko00520	Amino sugar and nucleotide sugar metabolism
t.Unigene000898	-	g.Unigene000898	-	ko04075	Plant hormone signal transduction
t.Unigene000902	-	g.Unigene000902	-	ko03010	Ribosome
t.Unigene000903	-	g.Unigene000903	-	ko03010	Ribosome
t.Unigene000904	-	g.Unigene000904	-	ko03010	Ribosome
t.Unigene000905	-	g.Unigene000905	-	ko03010	Ribosome
t.Unigene000923	-	g.Unigene000923	-	ko03010	Ribosome
t.Unigene000924	-	g.Unigene000924	-	ko03010	Ribosome
t.Unigene000945	-	g.Unigene000945	-	ko03060	Protein export
t.Unigene000945	-	g.Unigene000945	-	ko03070	Bacterial secretion system
t.Unigene000946	-	g.Unigene000946	-	ko03060	Protein export
t.Unigene000959	-	g.Unigene000959	-	ko03060	Protein export
t.Unigene000959	-	g.Unigene000959	-	ko04141	Protein processing in endoplasmic reticulum
t.Unigene000965	-	g.Unigene000965	-	ko03040	Spliceosome
t.Unigene000966	-	g.Unigene000966	-	ko03040	Spliceosome
t.Unigene000978	-	g.Unigene000978	-	ko04010	MAPK signaling pathway
t.Unigene000978	-	g.Unigene000978	-	ko04062	Chemokine signaling pathway
t.Unigene000978	-	g.Unigene000978	-	ko04145	Phagosome
t.Unigene000978	-	g.Unigene000978	-	ko04310	Wnt signaling pathway
t.Unigene000978	-	g.Unigene000978	-	ko04360	Axon guidance
t.Unigene000978	-	g.Unigene000978	-	ko04370	VEGF signaling pathway
t.Unigene000978	-	g.Unigene000978	-	ko04380	Osteoclast differentiation
t.Unigene000978	-	g.Unigene000978	-	ko04510	Focal adhesion
t.Unigene000978	-	g.Unigene000978	-	ko04520	Adherens junction
t.Unigene000978	-	g.Unigene000978	-	ko04620	Toll-like receptor signaling pathway
t.Unigene000978	-	g.Unigene000978	-	ko04650	Natural killer cell mediated cytotoxicity
t.Unigene000978	-	g.Unigene000978	-	ko04662	B cell receptor signaling pathway
t.Unigene000978	-	g.Unigene000978	-	ko04664	Fc epsilon RI signaling pathway
t.Unigene000978	-	g.Unigene000978	-	ko04666	Fc gamma R-mediated phagocytosis
t.Unigene000978	-	g.Unigene000978	-	ko04670	Leukocyte transendothelial migration
t.Unigene000978	-	g.Unigene000978	-	ko04722	Neurotrophin signaling pathway
t.Unigene000978	-	g.Unigene000978	-	ko04810	Regulation of actin cytoskeleton
t.Unigene000978	-	g.Unigene000978	-	ko04972	Pancreatic secretion
t.Unigene000978	-	g.Unigene000978	-	ko05014	Amyotrophic lateral sclerosis (ALS)
t.Unigene000978	-	g.Unigene000978	-	ko05100	Bacterial invasion of epithelial cells
t.Unigene000978	-	g.Unigene000978	-	ko05120	Epithelial cell signaling in Helicobacter pylori infection
t.Unigene000978	-	g.Unigene000978	-	ko05131	Shigellosis
t.Unigene000978	-	g.Unigene000978	-	ko05200	Pathways in cancer
t.Unigene000978	-	g.Unigene000978	-	ko05211	Renal cell carcinoma
t.Unigene000978	-	g.Unigene000978	-	ko05416	Viral myocarditis
t.Unigene000981	-	g.Unigene000981	-	ko03040	Spliceosome
t.Unigene000987	-	g.Unigene000987	-	ko03018	RNA degradation
t.Unigene000988	-	g.Unigene000988	-	ko03018	RNA degradation
t.Unigene000997	-	g.Unigene000997	-	ko00562	Inositol phosphate metabolism
t.Unigene000997	-	g.Unigene000997	-	ko04070	Phosphatidylinositol signaling system
t.Unigene000997	-	g.Unigene000997	-	ko04115	p53 signaling pathway
t.Unigene000997	-	g.Unigene000997	-	ko04510	Focal adhesion
t.Unigene000997	-	g.Unigene000997	-	ko04530	Tight junction
t.Unigene000997	-	g.Unigene000997	-	ko05200	Pathways in cancer
t.Unigene001007	-	g.Unigene001007	-	ko04310	Wnt signaling pathway
t.Unigene001007	-	g.Unigene001007	-	ko04340	Hedgehog signaling pathway
t.Unigene001007	-	g.Unigene001007	-	ko04710	Circadian rhythm - mammal
t.Unigene001007	-	g.Unigene001007	-	ko04711	Circadian rhythm - fly
t.Unigene001012	-	g.Unigene001012	-	ko00040	Pentose and glucuronate interconversions
t.Unigene001012	-	g.Unigene001012	-	ko00500	Starch and sucrose metabolism
t.Unigene001012	-	g.Unigene001012	-	ko01100	Metabolic pathways
t.Unigene001037	-	g.Unigene001037	-	ko00230	Purine metabolism
t.Unigene001037	-	g.Unigene001037	-	ko00240	Pyrimidine metabolism
t.Unigene001037	-	g.Unigene001037	-	ko01100	Metabolic pathways
t.Unigene001037	-	g.Unigene001037	-	ko03030	DNA replication
t.Unigene001037	-	g.Unigene001037	-	ko03410	Base excision repair
t.Unigene001037	-	g.Unigene001037	-	ko03420	Nucleotide excision repair
t.Unigene001037	-	g.Unigene001037	-	ko03430	Mismatch repair
t.Unigene001037	-	g.Unigene001037	-	ko03440	Homologous recombination
t.Unigene001044	-	g.Unigene001044	-	ko00561	Glycerolipid metabolism
t.Unigene001044	-	g.Unigene001044	-	ko00564	Glycerophospholipid metabolism
t.Unigene001044	-	g.Unigene001044	-	ko01100	Metabolic pathways
t.Unigene001047	-	g.Unigene001047	-	ko04360	Axon guidance
t.Unigene001047	-	g.Unigene001047	-	ko04666	Fc gamma R-mediated phagocytosis
t.Unigene001047	-	g.Unigene001047	-	ko04810	Regulation of actin cytoskeleton
t.Unigene001047	-	g.Unigene001047	-	ko05133	Pertussis
t.Unigene001054	-	g.Unigene001054	-	ko05016	Huntington's disease
t.Unigene001065	-	g.Unigene001065	-	ko00460	Cyanoamino acid metabolism
t.Unigene001065	-	g.Unigene001065	-	ko00500	Starch and sucrose metabolism
t.Unigene001065	-	g.Unigene001065	-	ko00940	Phenylpropanoid biosynthesis
t.Unigene001065	-	g.Unigene001065	-	ko01110	Biosynthesis of secondary metabolites
t.Unigene001066	-	g.Unigene001066	-	ko00460	Cyanoamino acid metabolism
t.Unigene001066	-	g.Unigene001066	-	ko00500	Starch and sucrose metabolism
t.Unigene001066	-	g.Unigene001066	-	ko00940	Phenylpropanoid biosynthesis
t.Unigene001066	-	g.Unigene001066	-	ko01110	Biosynthesis of secondary metabolites
t.Unigene001067	-	g.Unigene001067	-	ko00460	Cyanoamino acid metabolism
t.Unigene001067	-	g.Unigene001067	-	ko00500	Starch and sucrose metabolism
t.Unigene001067	-	g.Unigene001067	-	ko00940	Phenylpropanoid biosynthesis
t.Unigene001067	-	g.Unigene001067	-	ko01110	Biosynthesis of secondary metabolites
t.Unigene001068	-	g.Unigene001068	-	ko00460	Cyanoamino acid metabolism
t.Unigene001068	-	g.Unigene001068	-	ko00500	Starch and sucrose metabolism
t.Unigene001068	-	g.Unigene001068	-	ko00940	Phenylpropanoid biosynthesis
t.Unigene001068	-	g.Unigene001068	-	ko01110	Biosynthesis of secondary metabolites
t.Unigene001069	-	g.Unigene001069	-	ko00460	Cyanoamino acid metabolism
t.Unigene001069	-	g.Unigene001069	-	ko00500	Starch and sucrose metabolism
t.Unigene001069	-	g.Unigene001069	-	ko00940	Phenylpropanoid biosynthesis
t.Unigene001069	-	g.Unigene001069	-	ko01110	Biosynthesis of secondary metabolites
t.Unigene001070	-	g.Unigene001070	-	ko00460	Cyanoamino acid metabolism
t.Unigene001070	-	g.Unigene001070	-	ko00500	Starch and sucrose metabolism
t.Unigene001070	-	g.Unigene001070	-	ko00940	Phenylpropanoid biosynthesis
t.Unigene001070	-	g.Unigene001070	-	ko01110	Biosynthesis of secondary metabolites
t.Unigene001071	-	g.Unigene001071	-	ko00460	Cyanoamino acid metabolism
t.Unigene001071	-	g.Unigene001071	-	ko00500	Starch and sucrose metabolism
t.Unigene001071	-	g.Unigene001071	-	ko00940	Phenylpropanoid biosynthesis
t.Unigene001071	-	g.Unigene001071	-	ko01110	Biosynthesis of secondary metabolites
t.Unigene001075	-	g.Unigene001075	-	ko03018	RNA degradation
t.Unigene001076	-	g.Unigene001076	-	ko04110	Cell cycle
t.Unigene001077	-	g.Unigene001077	-	ko04110	Cell cycle
t.Unigene001077	-	g.Unigene001077	-	ko04111	Cell cycle - yeast
t.Unigene001077	-	g.Unigene001077	-	ko04113	Meiosis - yeast
t.Unigene001080	-	g.Unigene001080	-	ko04075	Plant hormone signal transduction
t.Unigene001084	-	g.Unigene001084	-	ko03040	Spliceosome
t.Unigene001090	-	g.Unigene001090	-	ko04110	Cell cycle
t.Unigene001090	-	g.Unigene001090	-	ko04114	Oocyte meiosis
t.Unigene001090	-	g.Unigene001090	-	ko04722	Neurotrophin signaling pathway
t.Unigene001110	-	g.Unigene001110	-	ko00190	Oxidative phosphorylation
t.Unigene001120	-	g.Unigene001120	-	ko00563	Glycosylphosphatidylinositol(GPI)-anchor biosynthesis
t.Unigene001120	-	g.Unigene001120	-	ko01100	Metabolic pathways
t.Unigene001121	-	g.Unigene001121	-	ko00770	Pantothenate and CoA biosynthesis
t.Unigene001121	-	g.Unigene001121	-	ko01100	Metabolic pathways
t.Unigene001136	-	g.Unigene001136	-	ko04144	Endocytosis
t.Unigene001137	-	g.Unigene001137	-	ko00260	Glycine, serine and threonine metabolism
t.Unigene001137	-	g.Unigene001137	-	ko00460	Cyanoamino acid metabolism
t.Unigene001137	-	g.Unigene001137	-	ko00670	One carbon pool by folate
t.Unigene001137	-	g.Unigene001137	-	ko00680	Methane metabolism
t.Unigene001137	-	g.Unigene001137	-	ko01100	Metabolic pathways
t.Unigene001137	-	g.Unigene001137	-	ko01110	Biosynthesis of secondary metabolites
t.Unigene001137	-	g.Unigene001137	-	ko01120	Microbial metabolism in diverse environments
t.Unigene001138	-	g.Unigene001138	-	ko00260	Glycine, serine and threonine metabolism
t.Unigene001138	-	g.Unigene001138	-	ko00460	Cyanoamino acid metabolism
t.Unigene001138	-	g.Unigene001138	-	ko00670	One carbon pool by folate
t.Unigene001138	-	g.Unigene001138	-	ko00680	Methane metabolism
t.Unigene001138	-	g.Unigene001138	-	ko01100	Metabolic pathways
t.Unigene001138	-	g.Unigene001138	-	ko01110	Biosynthesis of secondary metabolites
t.Unigene001138	-	g.Unigene001138	-	ko01120	Microbial metabolism in diverse environments
t.Unigene001139	-	g.Unigene001139	-	ko00260	Glycine, serine and threonine metabolism
t.Unigene001139	-	g.Unigene001139	-	ko00460	Cyanoamino acid metabolism
t.Unigene001139	-	g.Unigene001139	-	ko00670	One carbon pool by folate
t.Unigene001139	-	g.Unigene001139	-	ko00680	Methane metabolism
t.Unigene001139	-	g.Unigene001139	-	ko01100	Metabolic pathways
t.Unigene001139	-	g.Unigene001139	-	ko01110	Biosynthesis of secondary metabolites
t.Unigene001139	-	g.Unigene001139	-	ko01120	Microbial metabolism in diverse environments
t.Unigene001141	-	g.Unigene001141	-	ko04075	Plant hormone signal transduction
t.Unigene001152	-	g.Unigene001152	-	ko03008	Ribosome biogenesis in eukaryotes
t.Unigene001159	-	g.Unigene001159	-	ko03022	Basal transcription factors
t.Unigene001159	-	g.Unigene001159	-	ko03420	Nucleotide excision repair
t.Unigene001173	-	g.Unigene001173	-	ko00240	Pyrimidine metabolism
t.Unigene001173	-	g.Unigene001173	-	ko01100	Metabolic pathways
t.Unigene001188	-	g.Unigene001188	-	ko00520	Amino sugar and nucleotide sugar metabolism
t.Unigene001189	-	g.Unigene001189	-	ko03320	PPAR signaling pathway
t.Unigene001198	-	g.Unigene001198	-	ko00340	Histidine metabolism
t.Unigene001198	-	g.Unigene001198	-	ko00350	Tyrosine metabolism
t.Unigene001198	-	g.Unigene001198	-	ko00624	Polycyclic aromatic hydrocarbon degradation
t.Unigene001198	-	g.Unigene001198	-	ko01120	Microbial metabolism in diverse environments
t.Unigene001199	-	g.Unigene001199	-	ko00340	Histidine metabolism
t.Unigene001199	-	g.Unigene001199	-	ko00350	Tyrosine metabolism
t.Unigene001199	-	g.Unigene001199	-	ko00624	Polycyclic aromatic hydrocarbon degradation
t.Unigene001199	-	g.Unigene001199	-	ko01120	Microbial metabolism in diverse environments
t.Unigene001229	-	g.Unigene001229	-	ko00330	Arginine and proline metabolism
t.Unigene001229	-	g.Unigene001229	-	ko01100	Metabolic pathways
t.Unigene001231	-	g.Unigene001231	-	ko03015	mRNA surveillance pathway
t.Unigene001238	-	g.Unigene001238	-	ko00860	Porphyrin and chlorophyll metabolism
t.Unigene001238	-	g.Unigene001238	-	ko01100	Metabolic pathways
t.Unigene001238	-	g.Unigene001238	-	ko01110	Biosynthesis of secondary metabolites
t.Unigene001253	-	g.Unigene001253	-	ko00053	Ascorbate and aldarate metabolism
t.Unigene001253	-	g.Unigene001253	-	ko00480	Glutathione metabolism
t.Unigene001263	-	g.Unigene001263	-	ko03010	Ribosome
t.Unigene001280	-	g.Unigene001280	-	ko00290	Valine, leucine and isoleucine biosynthesis
t.Unigene001280	-	g.Unigene001280	-	ko01100	Metabolic pathways
t.Unigene001280	-	g.Unigene001280	-	ko01110	Biosynthesis of secondary metabolites
t.Unigene001286	-	g.Unigene001286	-	ko00053	Ascorbate and aldarate metabolism
t.Unigene001286	-	g.Unigene001286	-	ko01100	Metabolic pathways
t.Unigene001292	-	g.Unigene001292	-	ko00400	Phenylalanine, tyrosine and tryptophan biosynthesis
t.Unigene001292	-	g.Unigene001292	-	ko01100	Metabolic pathways
t.Unigene001292	-	g.Unigene001292	-	ko01110	Biosynthesis of secondary metabolites
t.Unigene001303	-	g.Unigene001303	-	ko00030	Pentose phosphate pathway
t.Unigene001303	-	g.Unigene001303	-	ko00480	Glutathione metabolism
t.Unigene001303	-	g.Unigene001303	-	ko01100	Metabolic pathways
t.Unigene001303	-	g.Unigene001303	-	ko01110	Biosynthesis of secondary metabolites
t.Unigene001303	-	g.Unigene001303	-	ko01120	Microbial metabolism in diverse environments
t.Unigene001313	-	g.Unigene001313	-	ko00290	Valine, leucine and isoleucine biosynthesis
t.Unigene001313	-	g.Unigene001313	-	ko00650	Butanoate metabolism
t.Unigene001313	-	g.Unigene001313	-	ko00660	C5-Branched dibasic acid metabolism
t.Unigene001313	-	g.Unigene001313	-	ko00770	Pantothenate and CoA biosynthesis
t.Unigene001313	-	g.Unigene001313	-	ko01100	Metabolic pathways
t.Unigene001313	-	g.Unigene001313	-	ko01110	Biosynthesis of secondary metabolites
t.Unigene001325	-	g.Unigene001325	-	ko04120	Ubiquitin mediated proteolysis
t.Unigene001326	-	g.Unigene001326	-	ko04120	Ubiquitin mediated proteolysis
t.Unigene001330	-	g.Unigene001330	-	ko00230	Purine metabolism
t.Unigene001330	-	g.Unigene001330	-	ko01100	Metabolic pathways
t.Unigene001330	-	g.Unigene001330	-	ko01110	Biosynthesis of secondary metabolites
t.Unigene001350	-	g.Unigene001350	-	ko04111	Cell cycle - yeast
t.Unigene001353	-	g.Unigene001353	-	ko00500	Starch and sucrose metabolism
t.Unigene001354	-	g.Unigene001354	-	ko00500	Starch and sucrose metabolism
t.Unigene001355	-	g.Unigene001355	-	ko00500	Starch and sucrose metabolism
t.Unigene001356	-	g.Unigene001356	-	ko00500	Starch and sucrose metabolism
t.Unigene001371	-	g.Unigene001371	-	ko04144	Endocytosis
t.Unigene001374	-	g.Unigene001374	-	ko00760	Nicotinate and nicotinamide metabolism
t.Unigene001374	-	g.Unigene001374	-	ko01100	Metabolic pathways
t.Unigene001375	-	g.Unigene001375	-	ko04110	Cell cycle
t.Unigene001375	-	g.Unigene001375	-	ko04115	p53 signaling pathway
t.Unigene001375	-	g.Unigene001375	-	ko04210	Apoptosis
t.Unigene001376	-	g.Unigene001376	-	ko04110	Cell cycle
t.Unigene001376	-	g.Unigene001376	-	ko04115	p53 signaling pathway
t.Unigene001376	-	g.Unigene001376	-	ko04210	Apoptosis
t.Unigene001378	-	g.Unigene001378	-	ko00230	Purine metabolism
t.Unigene001378	-	g.Unigene001378	-	ko00240	Pyrimidine metabolism
t.Unigene001378	-	g.Unigene001378	-	ko03018	RNA degradation
t.Unigene001380	-	g.Unigene001380	-	ko03060	Protein export
t.Unigene001391	-	g.Unigene001391	-	ko00521	Streptomycin biosynthesis
t.Unigene001391	-	g.Unigene001391	-	ko00562	Inositol phosphate metabolism
t.Unigene001391	-	g.Unigene001391	-	ko01100	Metabolic pathways
t.Unigene001391	-	g.Unigene001391	-	ko01110	Biosynthesis of secondary metabolites
t.Unigene001391	-	g.Unigene001391	-	ko04070	Phosphatidylinositol signaling system
t.Unigene001392	-	g.Unigene001392	-	ko00521	Streptomycin biosynthesis
t.Unigene001392	-	g.Unigene001392	-	ko00562	Inositol phosphate metabolism
t.Unigene001392	-	g.Unigene001392	-	ko01100	Metabolic pathways
t.Unigene001392	-	g.Unigene001392	-	ko01110	Biosynthesis of secondary metabolites
t.Unigene001392	-	g.Unigene001392	-	ko04070	Phosphatidylinositol signaling system
t.Unigene001393	-	g.Unigene001393	-	ko00521	Streptomycin biosynthesis
t.Unigene001393	-	g.Unigene001393	-	ko00562	Inositol phosphate metabolism
t.Unigene001393	-	g.Unigene001393	-	ko01100	Metabolic pathways
t.Unigene001393	-	g.Unigene001393	-	ko01110	Biosynthesis of secondary metabolites
t.Unigene001393	-	g.Unigene001393	-	ko04070	Phosphatidylinositol signaling system
t.Unigene001408	-	g.Unigene001408	-	ko04110	Cell cycle
t.Unigene001408	-	g.Unigene001408	-	ko04111	Cell cycle - yeast
t.Unigene001408	-	g.Unigene001408	-	ko04115	p53 signaling pathway
t.Unigene001432	-	g.Unigene001432	-	ko01040	Biosynthesis of unsaturated fatty acids
t.Unigene001432	-	g.Unigene001432	-	ko02020	Two-component system
t.Unigene001437	-	g.Unigene001437	-	ko04112	Cell cycle - Caulobacter
t.Unigene001448	-	g.Unigene001448	-	ko04210	Apoptosis
t.Unigene001448	-	g.Unigene001448	-	ko04620	Toll-like receptor signaling pathway
t.Unigene001448	-	g.Unigene001448	-	ko04722	Neurotrophin signaling pathway
t.Unigene001448	-	g.Unigene001448	-	ko05133	Pertussis
t.Unigene001448	-	g.Unigene001448	-	ko05140	Leishmaniasis
t.Unigene001448	-	g.Unigene001448	-	ko05142	Chagas disease (American trypanosomiasis)
t.Unigene001448	-	g.Unigene001448	-	ko05145	Toxoplasmosis
t.Unigene001448	-	g.Unigene001448	-	ko05152	Tuberculosis
t.Unigene001448	-	g.Unigene001448	-	ko05162	Measles
t.Unigene001448	-	g.Unigene001448	-	ko05164	Influenza A
t.Unigene001449	-	g.Unigene001449	-	ko04210	Apoptosis
t.Unigene001449	-	g.Unigene001449	-	ko04620	Toll-like receptor signaling pathway
t.Unigene001449	-	g.Unigene001449	-	ko04722	Neurotrophin signaling pathway
t.Unigene001449	-	g.Unigene001449	-	ko05133	Pertussis
t.Unigene001449	-	g.Unigene001449	-	ko05140	Leishmaniasis
t.Unigene001449	-	g.Unigene001449	-	ko05142	Chagas disease (American trypanosomiasis)
t.Unigene001449	-	g.Unigene001449	-	ko05145	Toxoplasmosis
t.Unigene001449	-	g.Unigene001449	-	ko05152	Tuberculosis
t.Unigene001449	-	g.Unigene001449	-	ko05162	Measles
t.Unigene001449	-	g.Unigene001449	-	ko05164	Influenza A
t.Unigene001450	-	g.Unigene001450	-	ko00910	Nitrogen metabolism
t.Unigene001458	-	g.Unigene001458	-	ko03015	mRNA surveillance pathway
t.Unigene001459	-	g.Unigene001459	-	ko00630	Glyoxylate and dicarboxylate metabolism
t.Unigene001459	-	g.Unigene001459	-	ko01100	Metabolic pathways
t.Unigene001459	-	g.Unigene001459	-	ko04146	Peroxisome
t.Unigene001461	-	g.Unigene001461	-	ko04141	Protein processing in endoplasmic reticulum
t.Unigene001469	-	g.Unigene001469	-	ko00380	Tryptophan metabolism
t.Unigene001473	-	g.Unigene001473	-	ko03410	Base excision repair
t.Unigene001473	-	g.Unigene001473	-	ko05340	Primary immunodeficiency
t.Unigene001490	-	g.Unigene001490	-	ko00130	Ubiquinone and other terpenoid-quinone biosynthesis
t.Unigene001490	-	g.Unigene001490	-	ko00270	Cysteine and methionine metabolism
t.Unigene001490	-	g.Unigene001490	-	ko00350	Tyrosine metabolism
t.Unigene001490	-	g.Unigene001490	-	ko00360	Phenylalanine metabolism
t.Unigene001490	-	g.Unigene001490	-	ko00400	Phenylalanine, tyrosine and tryptophan biosynthesis
t.Unigene001490	-	g.Unigene001490	-	ko00960	Tropane, piperidine and pyridine alkaloid biosynthesis
t.Unigene001490	-	g.Unigene001490	-	ko01100	Metabolic pathways
t.Unigene001490	-	g.Unigene001490	-	ko01110	Biosynthesis of secondary metabolites
t.Unigene001491	-	g.Unigene001491	-	ko00130	Ubiquinone and other terpenoid-quinone biosynthesis
t.Unigene001491	-	g.Unigene001491	-	ko00270	Cysteine and methionine metabolism
t.Unigene001491	-	g.Unigene001491	-	ko00350	Tyrosine metabolism
t.Unigene001491	-	g.Unigene001491	-	ko00360	Phenylalanine metabolism
t.Unigene001491	-	g.Unigene001491	-	ko00400	Phenylalanine, tyrosine and tryptophan biosynthesis
t.Unigene001491	-	g.Unigene001491	-	ko00960	Tropane, piperidine and pyridine alkaloid biosynthesis
t.Unigene001491	-	g.Unigene001491	-	ko01100	Metabolic pathways
t.Unigene001491	-	g.Unigene001491	-	ko01110	Biosynthesis of secondary metabolites
t.Unigene001499	-	g.Unigene001499	-	ko04120	Ubiquitin mediated proteolysis
t.Unigene001499	-	g.Unigene001499	-	ko04141	Protein processing in endoplasmic reticulum
t.Unigene001500	-	g.Unigene001500	-	ko04120	Ubiquitin mediated proteolysis
t.Unigene001500	-	g.Unigene001500	-	ko04141	Protein processing in endoplasmic reticulum
t.Unigene001502	-	g.Unigene001502	-	ko03022	Basal transcription factors
t.Unigene001507	-	g.Unigene001507	-	ko03010	Ribosome
t.Unigene001508	-	g.Unigene001508	-	ko03010	Ribosome
t.Unigene001531	-	g.Unigene001531	-	ko00564	Glycerophospholipid metabolism
t.Unigene001531	-	g.Unigene001531	-	ko01100	Metabolic pathways
t.Unigene001531	-	g.Unigene001531	-	ko04070	Phosphatidylinositol signaling system
t.Unigene001532	-	g.Unigene001532	-	ko03013	RNA transport
t.Unigene001533	-	g.Unigene001533	-	ko00290	Valine, leucine and isoleucine biosynthesis
t.Unigene001533	-	g.Unigene001533	-	ko00650	Butanoate metabolism
t.Unigene001533	-	g.Unigene001533	-	ko00660	C5-Branched dibasic acid metabolism
t.Unigene001533	-	g.Unigene001533	-	ko00770	Pantothenate and CoA biosynthesis
t.Unigene001533	-	g.Unigene001533	-	ko01100	Metabolic pathways
t.Unigene001533	-	g.Unigene001533	-	ko01110	Biosynthesis of secondary metabolites
t.Unigene001547	-	g.Unigene001547	-	ko00230	Purine metabolism
t.Unigene001547	-	g.Unigene001547	-	ko00240	Pyrimidine metabolism
t.Unigene001547	-	g.Unigene001547	-	ko01100	Metabolic pathways
t.Unigene001547	-	g.Unigene001547	-	ko04623	Cytosolic DNA-sensing pathway
t.Unigene001549	-	g.Unigene001549	-	ko00680	Methane metabolism
t.Unigene001549	-	g.Unigene001549	-	ko00982	Drug metabolism - cytochrome P450
t.Unigene001549	-	g.Unigene001549	-	ko01120	Microbial metabolism in diverse environments
t.Unigene001553	-	g.Unigene001553	-	ko03040	Spliceosome
t.Unigene001556	-	g.Unigene001556	-	ko03015	mRNA surveillance pathway
t.Unigene001557	-	g.Unigene001557	-	ko03010	Ribosome
t.Unigene001558	-	g.Unigene001558	-	ko03010	Ribosome
t.Unigene001587	-	g.Unigene001587	-	ko04075	Plant hormone signal transduction
t.Unigene001588	-	g.Unigene001588	-	ko04075	Plant hormone signal transduction
t.Unigene001591	-	g.Unigene001591	-	ko04062	Chemokine signaling pathway
t.Unigene001591	-	g.Unigene001591	-	ko04724	Glutamatergic synapse
t.Unigene001591	-	g.Unigene001591	-	ko04725	Cholinergic synapse
t.Unigene001591	-	g.Unigene001591	-	ko04742	Taste transduction
t.Unigene001591	-	g.Unigene001591	-	ko04744	Phototransduction
t.Unigene001608	-	g.Unigene001608	-	ko04115	p53 signaling pathway
t.Unigene001609	-	g.Unigene001609	-	ko04115	p53 signaling pathway
t.Unigene001611	-	g.Unigene001611	-	ko04115	p53 signaling pathway
t.Unigene001620	-	g.Unigene001620	-	ko03040	Spliceosome
t.Unigene001637	-	g.Unigene001637	-	ko00510	N-Glycan biosynthesis
t.Unigene001637	-	g.Unigene001637	-	ko00513	Various types of N-glycan biosynthesis
t.Unigene001637	-	g.Unigene001637	-	ko01100	Metabolic pathways
t.Unigene001637	-	g.Unigene001637	-	ko04141	Protein processing in endoplasmic reticulum
t.Unigene001638	-	g.Unigene001638	-	ko03013	RNA transport
t.Unigene001642	-	g.Unigene001642	-	ko00195	Photosynthesis
t.Unigene001642	-	g.Unigene001642	-	ko01100	Metabolic pathways
t.Unigene001643	-	g.Unigene001643	-	ko03013	RNA transport
t.Unigene001643	-	g.Unigene001643	-	ko03015	mRNA surveillance pathway
t.Unigene001643	-	g.Unigene001643	-	ko03040	Spliceosome
t.Unigene001643	-	g.Unigene001643	-	ko05164	Influenza A
t.Unigene001644	-	g.Unigene001644	-	ko03013	RNA transport
t.Unigene001644	-	g.Unigene001644	-	ko03015	mRNA surveillance pathway
t.Unigene001644	-	g.Unigene001644	-	ko03040	Spliceosome
t.Unigene001644	-	g.Unigene001644	-	ko05164	Influenza A
t.Unigene001645	-	g.Unigene001645	-	ko03013	RNA transport
t.Unigene001645	-	g.Unigene001645	-	ko03015	mRNA surveillance pathway
t.Unigene001645	-	g.Unigene001645	-	ko03040	Spliceosome
t.Unigene001645	-	g.Unigene001645	-	ko05164	Influenza A
t.Unigene001646	-	g.Unigene001646	-	ko03013	RNA transport
t.Unigene001646	-	g.Unigene001646	-	ko03015	mRNA surveillance pathway
t.Unigene001646	-	g.Unigene001646	-	ko03040	Spliceosome
t.Unigene001646	-	g.Unigene001646	-	ko05164	Influenza A
t.Unigene001647	-	g.Unigene001647	-	ko03013	RNA transport
t.Unigene001647	-	g.Unigene001647	-	ko03015	mRNA surveillance pathway
t.Unigene001647	-	g.Unigene001647	-	ko03040	Spliceosome
t.Unigene001647	-	g.Unigene001647	-	ko05164	Influenza A
t.Unigene001648	-	g.Unigene001648	-	ko03013	RNA transport
t.Unigene001648	-	g.Unigene001648	-	ko03015	mRNA surveillance pathway
t.Unigene001648	-	g.Unigene001648	-	ko03040	Spliceosome
t.Unigene001648	-	g.Unigene001648	-	ko05164	Influenza A
t.Unigene001649	-	g.Unigene001649	-	ko03013	RNA transport
t.Unigene001649	-	g.Unigene001649	-	ko03015	mRNA surveillance pathway
t.Unigene001649	-	g.Unigene001649	-	ko03040	Spliceosome
t.Unigene001649	-	g.Unigene001649	-	ko05164	Influenza A
t.Unigene001652	-	g.Unigene001652	-	ko04120	Ubiquitin mediated proteolysis
t.Unigene001652	-	g.Unigene001652	-	ko04141	Protein processing in endoplasmic reticulum
t.Unigene001654	-	g.Unigene001654	-	ko03420	Nucleotide excision repair
t.Unigene001654	-	g.Unigene001654	-	ko04120	Ubiquitin mediated proteolysis
t.Unigene001669	-	g.Unigene001669	-	ko04626	Plant-pathogen interaction
t.Unigene001683	-	g.Unigene001683	-	ko00513	Various types of N-glycan biosynthesis
t.Unigene001688	-	g.Unigene001688	-	ko04130	SNARE interactions in vesicular transport
t.Unigene001689	-	g.Unigene001689	-	ko00562	Inositol phosphate metabolism
t.Unigene001689	-	g.Unigene001689	-	ko00564	Glycerophospholipid metabolism
t.Unigene001689	-	g.Unigene001689	-	ko00565	Ether lipid metabolism
t.Unigene001689	-	g.Unigene001689	-	ko01100	Metabolic pathways
t.Unigene001696	-	g.Unigene001696	-	ko00010	Glycolysis / Gluconeogenesis
t.Unigene001696	-	g.Unigene001696	-	ko00680	Methane metabolism
t.Unigene001696	-	g.Unigene001696	-	ko01100	Metabolic pathways
t.Unigene001696	-	g.Unigene001696	-	ko01110	Biosynthesis of secondary metabolites
t.Unigene001696	-	g.Unigene001696	-	ko01120	Microbial metabolism in diverse environments
t.Unigene001706	-	g.Unigene001706	-	ko03008	Ribosome biogenesis in eukaryotes
t.Unigene001707	-	g.Unigene001707	-	ko03430	Mismatch repair
t.Unigene001707	-	g.Unigene001707	-	ko05200	Pathways in cancer
t.Unigene001711	-	g.Unigene001711	-	ko04110	Cell cycle
t.Unigene001711	-	g.Unigene001711	-	ko04111	Cell cycle - yeast
t.Unigene001711	-	g.Unigene001711	-	ko04113	Meiosis - yeast
t.Unigene001722	-	g.Unigene001722	-	ko04210	Apoptosis
t.Unigene001722	-	g.Unigene001722	-	ko04620	Toll-like receptor signaling pathway
t.Unigene001722	-	g.Unigene001722	-	ko04722	Neurotrophin signaling pathway
t.Unigene001722	-	g.Unigene001722	-	ko05133	Pertussis
t.Unigene001722	-	g.Unigene001722	-	ko05140	Leishmaniasis
t.Unigene001722	-	g.Unigene001722	-	ko05142	Chagas disease (American trypanosomiasis)
t.Unigene001722	-	g.Unigene001722	-	ko05145	Toxoplasmosis
t.Unigene001722	-	g.Unigene001722	-	ko05152	Tuberculosis
t.Unigene001722	-	g.Unigene001722	-	ko05162	Measles
t.Unigene001722	-	g.Unigene001722	-	ko05164	Influenza A
t.Unigene001735	-	g.Unigene001735	-	ko00360	Phenylalanine metabolism
t.Unigene001735	-	g.Unigene001735	-	ko00940	Phenylpropanoid biosynthesis
t.Unigene001735	-	g.Unigene001735	-	ko00941	Flavonoid biosynthesis
t.Unigene001735	-	g.Unigene001735	-	ko00945	Stilbenoid, diarylheptanoid and gingerol biosynthesis
t.Unigene001735	-	g.Unigene001735	-	ko01100	Metabolic pathways
t.Unigene001735	-	g.Unigene001735	-	ko01110	Biosynthesis of secondary metabolites
t.Unigene001738	-	g.Unigene001738	-	ko00010	Glycolysis / Gluconeogenesis
t.Unigene001738	-	g.Unigene001738	-	ko00230	Purine metabolism
t.Unigene001738	-	g.Unigene001738	-	ko00620	Pyruvate metabolism
t.Unigene001738	-	g.Unigene001738	-	ko00710	Carbon fixation in photosynthetic organisms
t.Unigene001738	-	g.Unigene001738	-	ko01100	Metabolic pathways
t.Unigene001738	-	g.Unigene001738	-	ko01110	Biosynthesis of secondary metabolites
t.Unigene001738	-	g.Unigene001738	-	ko01120	Microbial metabolism in diverse environments
t.Unigene001738	-	g.Unigene001738	-	ko04930	Type II diabetes mellitus
t.Unigene001745	-	g.Unigene001745	-	ko00430	Taurine and hypotaurine metabolism
t.Unigene001745	-	g.Unigene001745	-	ko00460	Cyanoamino acid metabolism
t.Unigene001745	-	g.Unigene001745	-	ko00480	Glutathione metabolism
t.Unigene001745	-	g.Unigene001745	-	ko00590	Arachidonic acid metabolism
t.Unigene001745	-	g.Unigene001745	-	ko01100	Metabolic pathways
t.Unigene001747	-	g.Unigene001747	-	ko00196	Photosynthesis - antenna proteins
t.Unigene001747	-	g.Unigene001747	-	ko01100	Metabolic pathways
t.Unigene001748	-	g.Unigene001748	-	ko00196	Photosynthesis - antenna proteins
t.Unigene001748	-	g.Unigene001748	-	ko01100	Metabolic pathways
t.Unigene001749	-	g.Unigene001749	-	ko00196	Photosynthesis - antenna proteins
t.Unigene001749	-	g.Unigene001749	-	ko01100	Metabolic pathways
t.Unigene001750	-	g.Unigene001750	-	ko00196	Photosynthesis - antenna proteins
t.Unigene001750	-	g.Unigene001750	-	ko01100	Metabolic pathways
t.Unigene001752	-	g.Unigene001752	-	ko04130	SNARE interactions in vesicular transport
t.Unigene001755	-	g.Unigene001755	-	ko03015	mRNA surveillance pathway
t.Unigene001756	-	g.Unigene001756	-	ko03015	mRNA surveillance pathway
t.Unigene001760	-	g.Unigene001760	-	ko00500	Starch and sucrose metabolism
t.Unigene001761	-	g.Unigene001761	-	ko00500	Starch and sucrose metabolism
t.Unigene001762	-	g.Unigene001762	-	ko04010	MAPK signaling pathway
t.Unigene001762	-	g.Unigene001762	-	ko04020	Calcium signaling pathway
t.Unigene001762	-	g.Unigene001762	-	ko04114	Oocyte meiosis
t.Unigene001762	-	g.Unigene001762	-	ko04210	Apoptosis
t.Unigene001762	-	g.Unigene001762	-	ko04310	Wnt signaling pathway
t.Unigene001762	-	g.Unigene001762	-	ko04360	Axon guidance
t.Unigene001762	-	g.Unigene001762	-	ko04370	VEGF signaling pathway
t.Unigene001762	-	g.Unigene001762	-	ko04650	Natural killer cell mediated cytotoxicity
t.Unigene001762	-	g.Unigene001762	-	ko04660	T cell receptor signaling pathway
t.Unigene001762	-	g.Unigene001762	-	ko04662	B cell receptor signaling pathway
t.Unigene001762	-	g.Unigene001762	-	ko04720	Long-term potentiation
t.Unigene001762	-	g.Unigene001762	-	ko04724	Glutamatergic synapse
t.Unigene001762	-	g.Unigene001762	-	ko05010	Alzheimer's disease
t.Unigene001762	-	g.Unigene001762	-	ko05014	Amyotrophic lateral sclerosis (ALS)
t.Unigene001762	-	g.Unigene001762	-	ko05152	Tuberculosis
t.Unigene001769	-	g.Unigene001769	-	ko00500	Starch and sucrose metabolism
t.Unigene001769	-	g.Unigene001769	-	ko00520	Amino sugar and nucleotide sugar metabolism
t.Unigene001773	-	g.Unigene001773	-	ko03030	DNA replication
t.Unigene001773	-	g.Unigene001773	-	ko03420	Nucleotide excision repair
t.Unigene001773	-	g.Unigene001773	-	ko03430	Mismatch repair
t.Unigene001781	-	g.Unigene001781	-	ko00230	Purine metabolism
t.Unigene001781	-	g.Unigene001781	-	ko00240	Pyrimidine metabolism
t.Unigene001781	-	g.Unigene001781	-	ko01100	Metabolic pathways
t.Unigene001781	-	g.Unigene001781	-	ko04623	Cytosolic DNA-sensing pathway
t.Unigene001781	-	g.Unigene001781	-	ko05016	Huntington's disease
t.Unigene001783	-	g.Unigene001783	-	ko04146	Peroxisome
t.Unigene001784	-	g.Unigene001784	-	ko00900	Terpenoid backbone biosynthesis
t.Unigene001784	-	g.Unigene001784	-	ko01110	Biosynthesis of secondary metabolites
t.Unigene001800	-	g.Unigene001800	-	ko03010	Ribosome
t.Unigene001814	-	g.Unigene001814	-	ko00620	Pyruvate metabolism
t.Unigene001814	-	g.Unigene001814	-	ko00710	Carbon fixation in photosynthetic organisms
t.Unigene001814	-	g.Unigene001814	-	ko01100	Metabolic pathways
t.Unigene001814	-	g.Unigene001814	-	ko01120	Microbial metabolism in diverse environments
t.Unigene001815	-	g.Unigene001815	-	ko00620	Pyruvate metabolism
t.Unigene001815	-	g.Unigene001815	-	ko00710	Carbon fixation in photosynthetic organisms
t.Unigene001815	-	g.Unigene001815	-	ko01100	Metabolic pathways
t.Unigene001815	-	g.Unigene001815	-	ko01120	Microbial metabolism in diverse environments
t.Unigene001833	-	g.Unigene001833	-	ko00592	alpha-Linolenic acid metabolism
t.Unigene001833	-	g.Unigene001833	-	ko01100	Metabolic pathways
t.Unigene001837	-	g.Unigene001837	-	ko00061	Fatty acid biosynthesis
t.Unigene001837	-	g.Unigene001837	-	ko00253	Tetracycline biosynthesis
t.Unigene001837	-	g.Unigene001837	-	ko00620	Pyruvate metabolism
t.Unigene001837	-	g.Unigene001837	-	ko00640	Propanoate metabolism
t.Unigene001837	-	g.Unigene001837	-	ko00720	Carbon fixation pathways in prokaryotes
t.Unigene001837	-	g.Unigene001837	-	ko01100	Metabolic pathways
t.Unigene001837	-	g.Unigene001837	-	ko01110	Biosynthesis of secondary metabolites
t.Unigene001837	-	g.Unigene001837	-	ko01120	Microbial metabolism in diverse environments
t.Unigene001839	-	g.Unigene001839	-	ko00190	Oxidative phosphorylation
t.Unigene001839	-	g.Unigene001839	-	ko01100	Metabolic pathways
t.Unigene001839	-	g.Unigene001839	-	ko05010	Alzheimer's disease
t.Unigene001839	-	g.Unigene001839	-	ko05012	Parkinson's disease
t.Unigene001839	-	g.Unigene001839	-	ko05016	Huntington's disease
t.Unigene001843	-	g.Unigene001843	-	ko03008	Ribosome biogenesis in eukaryotes
t.Unigene001853	-	g.Unigene001853	-	ko04110	Cell cycle
t.Unigene001853	-	g.Unigene001853	-	ko04114	Oocyte meiosis
t.Unigene001853	-	g.Unigene001853	-	ko04115	p53 signaling pathway
t.Unigene001853	-	g.Unigene001853	-	ko04914	Progesterone-mediated oocyte maturation
t.Unigene001853	-	g.Unigene001853	-	ko05162	Measles
t.Unigene001853	-	g.Unigene001853	-	ko05200	Pathways in cancer
t.Unigene001861	-	g.Unigene001861	-	ko04110	Cell cycle
t.Unigene001861	-	g.Unigene001861	-	ko04115	p53 signaling pathway
t.Unigene001865	-	g.Unigene001865	-	ko00940	Phenylpropanoid biosynthesis
t.Unigene001865	-	g.Unigene001865	-	ko01100	Metabolic pathways
t.Unigene001865	-	g.Unigene001865	-	ko01110	Biosynthesis of secondary metabolites
t.Unigene001866	-	g.Unigene001866	-	ko00130	Ubiquinone and other terpenoid-quinone biosynthesis
t.Unigene001866	-	g.Unigene001866	-	ko01100	Metabolic pathways
t.Unigene001866	-	g.Unigene001866	-	ko01110	Biosynthesis of secondary metabolites
t.Unigene001878	-	g.Unigene001878	-	ko03010	Ribosome
t.Unigene001883	-	g.Unigene001883	-	ko04146	Peroxisome
t.Unigene001884	-	g.Unigene001884	-	ko04146	Peroxisome
t.Unigene001886	-	g.Unigene001886	-	ko00563	Glycosylphosphatidylinositol(GPI)-anchor biosynthesis
t.Unigene001886	-	g.Unigene001886	-	ko01100	Metabolic pathways
t.Unigene001889	-	g.Unigene001889	-	ko00970	Aminoacyl-tRNA biosynthesis
t.Unigene001889	-	g.Unigene001889	-	ko01100	Metabolic pathways
t.Unigene001914	-	g.Unigene001914	-	ko03013	RNA transport
t.Unigene001919	-	g.Unigene001919	-	ko00240	Pyrimidine metabolism
t.Unigene001919	-	g.Unigene001919	-	ko01100	Metabolic pathways
t.Unigene001924	-	g.Unigene001924	-	ko03060	Protein export
t.Unigene001924	-	g.Unigene001924	-	ko03070	Bacterial secretion system
t.Unigene001925	-	g.Unigene001925	-	ko00521	Streptomycin biosynthesis
t.Unigene001925	-	g.Unigene001925	-	ko00562	Inositol phosphate metabolism
t.Unigene001925	-	g.Unigene001925	-	ko01100	Metabolic pathways
t.Unigene001925	-	g.Unigene001925	-	ko01110	Biosynthesis of secondary metabolites
t.Unigene001927	-	g.Unigene001927	-	ko03040	Spliceosome
t.Unigene001933	-	g.Unigene001933	-	ko00190	Oxidative phosphorylation
t.Unigene001934	-	g.Unigene001934	-	ko00190	Oxidative phosphorylation
t.Unigene001943	-	g.Unigene001943	-	ko00030	Pentose phosphate pathway
t.Unigene001943	-	g.Unigene001943	-	ko01100	Metabolic pathways
t.Unigene001943	-	g.Unigene001943	-	ko01110	Biosynthesis of secondary metabolites
t.Unigene001943	-	g.Unigene001943	-	ko01120	Microbial metabolism in diverse environments
t.Unigene001963	-	g.Unigene001963	-	ko04141	Protein processing in endoplasmic reticulum
t.Unigene001963	-	g.Unigene001963	-	ko04145	Phagosome
t.Unigene001963	-	g.Unigene001963	-	ko04612	Antigen processing and presentation
t.Unigene001963	-	g.Unigene001963	-	ko05142	Chagas disease (American trypanosomiasis)
t.Unigene001980	-	g.Unigene001980	-	ko00564	Glycerophospholipid metabolism
t.Unigene001981	-	g.Unigene001981	-	ko03010	Ribosome
t.Unigene001982	-	g.Unigene001982	-	ko03010	Ribosome
t.Unigene002014	-	g.Unigene002014	-	ko02010	ABC transporters
t.Unigene002015	-	g.Unigene002015	-	ko02010	ABC transporters
t.Unigene002017	-	g.Unigene002017	-	ko02010	ABC transporters
t.Unigene002019	-	g.Unigene002019	-	ko02010	ABC transporters
t.Unigene002021	-	g.Unigene002021	-	ko02010	ABC transporters
t.Unigene002022	-	g.Unigene002022	-	ko02010	ABC transporters
t.Unigene002023	-	g.Unigene002023	-	ko02010	ABC transporters
t.Unigene002024	-	g.Unigene002024	-	ko02010	ABC transporters
t.Unigene002025	-	g.Unigene002025	-	ko02010	ABC transporters
t.Unigene002027	-	g.Unigene002027	-	ko02010	ABC transporters
t.Unigene002028	-	g.Unigene002028	-	ko02010	ABC transporters
t.Unigene002033	-	g.Unigene002033	-	ko00561	Glycerolipid metabolism
t.Unigene002033	-	g.Unigene002033	-	ko00830	Retinol metabolism
t.Unigene002033	-	g.Unigene002033	-	ko01100	Metabolic pathways
t.Unigene002033	-	g.Unigene002033	-	ko04975	Fat digestion and absorption
t.Unigene002037	-	g.Unigene002037	-	ko04144	Endocytosis
t.Unigene002067	-	g.Unigene002067	-	ko00500	Starch and sucrose metabolism
t.Unigene002068	-	g.Unigene002068	-	ko03015	mRNA surveillance pathway
t.Unigene002069	-	g.Unigene002069	-	ko00532	Glycosaminoglycan biosynthesis - chondroitin sulfate
t.Unigene002069	-	g.Unigene002069	-	ko00534	Glycosaminoglycan biosynthesis - heparan sulfate
t.Unigene002069	-	g.Unigene002069	-	ko01100	Metabolic pathways
t.Unigene002073	-	g.Unigene002073	-	ko04920	Adipocytokine signaling pathway
t.Unigene002074	-	g.Unigene002074	-	ko03040	Spliceosome
t.Unigene002076	-	g.Unigene002076	-	ko03040	Spliceosome
t.Unigene002077	-	g.Unigene002077	-	ko03040	Spliceosome
t.Unigene002080	-	g.Unigene002080	-	ko00350	Tyrosine metabolism
t.Unigene002080	-	g.Unigene002080	-	ko01100	Metabolic pathways
t.Unigene002080	-	g.Unigene002080	-	ko01110	Biosynthesis of secondary metabolites
t.Unigene002082	-	g.Unigene002082	-	ko00440	Phosphonate and phosphinate metabolism
t.Unigene002082	-	g.Unigene002082	-	ko00564	Glycerophospholipid metabolism
t.Unigene002082	-	g.Unigene002082	-	ko01100	Metabolic pathways
t.Unigene002084	-	g.Unigene002084	-	ko03040	Spliceosome
t.Unigene002085	-	g.Unigene002085	-	ko03040	Spliceosome
t.Unigene002086	-	g.Unigene002086	-	ko03440	Homologous recombination
t.Unigene002087	-	g.Unigene002087	-	ko03440	Homologous recombination
t.Unigene002088	-	g.Unigene002088	-	ko03440	Homologous recombination
t.Unigene002089	-	g.Unigene002089	-	ko03440	Homologous recombination
t.Unigene002090	-	g.Unigene002090	-	ko03440	Homologous recombination
t.Unigene002091	-	g.Unigene002091	-	ko03440	Homologous recombination
t.Unigene002098	-	g.Unigene002098	-	ko00564	Glycerophospholipid metabolism
t.Unigene002098	-	g.Unigene002098	-	ko00565	Ether lipid metabolism
t.Unigene002098	-	g.Unigene002098	-	ko01100	Metabolic pathways
t.Unigene002098	-	g.Unigene002098	-	ko04144	Endocytosis
t.Unigene002098	-	g.Unigene002098	-	ko04666	Fc gamma R-mediated phagocytosis
t.Unigene002098	-	g.Unigene002098	-	ko04724	Glutamatergic synapse
t.Unigene002098	-	g.Unigene002098	-	ko04912	GnRH signaling pathway
t.Unigene002129	-	g.Unigene002129	-	ko03013	RNA transport
t.Unigene002129	-	g.Unigene002129	-	ko03015	mRNA surveillance pathway
t.Unigene002129	-	g.Unigene002129	-	ko03018	RNA degradation
t.Unigene002130	-	g.Unigene002130	-	ko03013	RNA transport
t.Unigene002130	-	g.Unigene002130	-	ko03015	mRNA surveillance pathway
t.Unigene002130	-	g.Unigene002130	-	ko03018	RNA degradation
t.Unigene002131	-	g.Unigene002131	-	ko04146	Peroxisome
t.Unigene002131	-	g.Unigene002131	-	ko05014	Amyotrophic lateral sclerosis (ALS)
t.Unigene002131	-	g.Unigene002131	-	ko05016	Huntington's disease
t.Unigene002131	-	g.Unigene002131	-	ko05020	Prion diseases
t.Unigene002138	-	g.Unigene002138	-	ko00592	alpha-Linolenic acid metabolism
t.Unigene002165	-	g.Unigene002165	-	ko04110	Cell cycle
t.Unigene002165	-	g.Unigene002165	-	ko04914	Progesterone-mediated oocyte maturation
t.Unigene002166	-	g.Unigene002166	-	ko04110	Cell cycle
t.Unigene002166	-	g.Unigene002166	-	ko04914	Progesterone-mediated oocyte maturation
t.Unigene002171	-	g.Unigene002171	-	ko00260	Glycine, serine and threonine metabolism
t.Unigene002171	-	g.Unigene002171	-	ko01100	Metabolic pathways
t.Unigene002171	-	g.Unigene002171	-	ko01110	Biosynthesis of secondary metabolites
t.Unigene002171	-	g.Unigene002171	-	ko01120	Microbial metabolism in diverse environments
t.Unigene002172	-	g.Unigene002172	-	ko00260	Glycine, serine and threonine metabolism
t.Unigene002172	-	g.Unigene002172	-	ko01100	Metabolic pathways
t.Unigene002172	-	g.Unigene002172	-	ko01110	Biosynthesis of secondary metabolites
t.Unigene002172	-	g.Unigene002172	-	ko01120	Microbial metabolism in diverse environments
t.Unigene002183	-	g.Unigene002183	-	ko03018	RNA degradation
t.Unigene002189	-	g.Unigene002189	-	ko05130	Pathogenic Escherichia coli infection
t.Unigene002222	-	g.Unigene002222	-	ko00561	Glycerolipid metabolism
t.Unigene002222	-	g.Unigene002222	-	ko00564	Glycerophospholipid metabolism
t.Unigene002222	-	g.Unigene002222	-	ko01100	Metabolic pathways
t.Unigene002231	-	g.Unigene002231	-	ko00230	Purine metabolism
t.Unigene002231	-	g.Unigene002231	-	ko00920	Sulfur metabolism
t.Unigene002231	-	g.Unigene002231	-	ko01100	Metabolic pathways
t.Unigene002231	-	g.Unigene002231	-	ko01120	Microbial metabolism in diverse environments
t.Unigene002242	-	g.Unigene002242	-	ko03060	Protein export
t.Unigene002265	-	g.Unigene002265	-	ko00730	Thiamine metabolism
t.Unigene002265	-	g.Unigene002265	-	ko01100	Metabolic pathways
t.Unigene002267	-	g.Unigene002267	-	ko00730	Thiamine metabolism
t.Unigene002267	-	g.Unigene002267	-	ko01100	Metabolic pathways
t.Unigene002270	-	g.Unigene002270	-	ko04146	Peroxisome
t.Unigene002274	-	g.Unigene002274	-	ko04020	Calcium signaling pathway
t.Unigene002274	-	g.Unigene002274	-	ko05012	Parkinson's disease
t.Unigene002274	-	g.Unigene002274	-	ko05016	Huntington's disease
t.Unigene002282	-	g.Unigene002282	-	ko00130	Ubiquinone and other terpenoid-quinone biosynthesis
t.Unigene002282	-	g.Unigene002282	-	ko00360	Phenylalanine metabolism
t.Unigene002282	-	g.Unigene002282	-	ko00940	Phenylpropanoid biosynthesis
t.Unigene002282	-	g.Unigene002282	-	ko01100	Metabolic pathways
t.Unigene002282	-	g.Unigene002282	-	ko01110	Biosynthesis of secondary metabolites
t.Unigene002283	-	g.Unigene002283	-	ko00130	Ubiquinone and other terpenoid-quinone biosynthesis
t.Unigene002283	-	g.Unigene002283	-	ko00360	Phenylalanine metabolism
t.Unigene002283	-	g.Unigene002283	-	ko00940	Phenylpropanoid biosynthesis
t.Unigene002283	-	g.Unigene002283	-	ko01100	Metabolic pathways
t.Unigene002283	-	g.Unigene002283	-	ko01110	Biosynthesis of secondary metabolites
t.Unigene002284	-	g.Unigene002284	-	ko00130	Ubiquinone and other terpenoid-quinone biosynthesis
t.Unigene002284	-	g.Unigene002284	-	ko00360	Phenylalanine metabolism
t.Unigene002284	-	g.Unigene002284	-	ko00940	Phenylpropanoid biosynthesis
t.Unigene002284	-	g.Unigene002284	-	ko01100	Metabolic pathways
t.Unigene002284	-	g.Unigene002284	-	ko01110	Biosynthesis of secondary metabolites
t.Unigene002285	-	g.Unigene002285	-	ko04075	Plant hormone signal transduction
t.Unigene002286	-	g.Unigene002286	-	ko04075	Plant hormone signal transduction
t.Unigene002287	-	g.Unigene002287	-	ko04075	Plant hormone signal transduction
t.Unigene002300	-	g.Unigene002300	-	ko00564	Glycerophospholipid metabolism
t.Unigene002300	-	g.Unigene002300	-	ko01100	Metabolic pathways
t.Unigene002303	-	g.Unigene002303	-	ko00561	Glycerolipid metabolism
t.Unigene002303	-	g.Unigene002303	-	ko00564	Glycerophospholipid metabolism
t.Unigene002303	-	g.Unigene002303	-	ko01100	Metabolic pathways
t.Unigene002303	-	g.Unigene002303	-	ko04070	Phosphatidylinositol signaling system
t.Unigene002305	-	g.Unigene002305	-	ko03040	Spliceosome
t.Unigene002306	-	g.Unigene002306	-	ko03040	Spliceosome
t.Unigene002307	-	g.Unigene002307	-	ko03040	Spliceosome
t.Unigene002308	-	g.Unigene002308	-	ko03040	Spliceosome
t.Unigene002310	-	g.Unigene002310	-	ko03410	Base excision repair
t.Unigene002311	-	g.Unigene002311	-	ko03410	Base excision repair
t.Unigene002312	-	g.Unigene002312	-	ko03410	Base excision repair
t.Unigene002313	-	g.Unigene002313	-	ko03410	Base excision repair
t.Unigene002314	-	g.Unigene002314	-	ko03410	Base excision repair
t.Unigene002315	-	g.Unigene002315	-	ko03410	Base excision repair
t.Unigene002316	-	g.Unigene002316	-	ko00941	Flavonoid biosynthesis
t.Unigene002316	-	g.Unigene002316	-	ko00944	Flavone and flavonol biosynthesis
t.Unigene002316	-	g.Unigene002316	-	ko01110	Biosynthesis of secondary metabolites
t.Unigene002317	-	g.Unigene002317	-	ko00592	alpha-Linolenic acid metabolism
t.Unigene002317	-	g.Unigene002317	-	ko01100	Metabolic pathways
t.Unigene002343	-	g.Unigene002343	-	ko00860	Porphyrin and chlorophyll metabolism
t.Unigene002343	-	g.Unigene002343	-	ko04978	Mineral absorption
t.Unigene002344	-	g.Unigene002344	-	ko00860	Porphyrin and chlorophyll metabolism
t.Unigene002344	-	g.Unigene002344	-	ko04978	Mineral absorption
t.Unigene002347	-	g.Unigene002347	-	ko00071	Fatty acid metabolism
t.Unigene002347	-	g.Unigene002347	-	ko01100	Metabolic pathways
t.Unigene002347	-	g.Unigene002347	-	ko03320	PPAR signaling pathway
t.Unigene002347	-	g.Unigene002347	-	ko04146	Peroxisome
t.Unigene002347	-	g.Unigene002347	-	ko04920	Adipocytokine signaling pathway
t.Unigene002350	-	g.Unigene002350	-	ko00511	Other glycan degradation
t.Unigene002351	-	g.Unigene002351	-	ko00511	Other glycan degradation
t.Unigene002352	-	g.Unigene002352	-	ko00511	Other glycan degradation
t.Unigene002353	-	g.Unigene002353	-	ko00511	Other glycan degradation
t.Unigene002354	-	g.Unigene002354	-	ko00511	Other glycan degradation
t.Unigene002355	-	g.Unigene002355	-	ko00511	Other glycan degradation
t.Unigene002356	-	g.Unigene002356	-	ko00511	Other glycan degradation
t.Unigene002357	-	g.Unigene002357	-	ko00511	Other glycan degradation
t.Unigene002358	-	g.Unigene002358	-	ko00511	Other glycan degradation
t.Unigene002359	-	g.Unigene002359	-	ko00511	Other glycan degradation
t.Unigene002368	-	g.Unigene002368	-	ko00510	N-Glycan biosynthesis
t.Unigene002368	-	g.Unigene002368	-	ko01100	Metabolic pathways
t.Unigene002369	-	g.Unigene002369	-	ko00510	N-Glycan biosynthesis
t.Unigene002369	-	g.Unigene002369	-	ko01100	Metabolic pathways
t.Unigene002371	-	g.Unigene002371	-	ko03022	Basal transcription factors
t.Unigene002372	-	g.Unigene002372	-	ko03022	Basal transcription factors
t.Unigene002383	-	g.Unigene002383	-	ko03018	RNA degradation
t.Unigene002384	-	g.Unigene002384	-	ko00562	Inositol phosphate metabolism
t.Unigene002384	-	g.Unigene002384	-	ko01100	Metabolic pathways
t.Unigene002384	-	g.Unigene002384	-	ko04070	Phosphatidylinositol signaling system
t.Unigene002384	-	g.Unigene002384	-	ko04140	Regulation of autophagy
t.Unigene002384	-	g.Unigene002384	-	ko04145	Phagosome
t.Unigene002384	-	g.Unigene002384	-	ko05152	Tuberculosis
t.Unigene002385	-	g.Unigene002385	-	ko00562	Inositol phosphate metabolism
t.Unigene002385	-	g.Unigene002385	-	ko01100	Metabolic pathways
t.Unigene002385	-	g.Unigene002385	-	ko04070	Phosphatidylinositol signaling system
t.Unigene002385	-	g.Unigene002385	-	ko04140	Regulation of autophagy
t.Unigene002385	-	g.Unigene002385	-	ko04145	Phagosome
t.Unigene002385	-	g.Unigene002385	-	ko05152	Tuberculosis
t.Unigene002405	-	g.Unigene002405	-	ko04110	Cell cycle
t.Unigene002405	-	g.Unigene002405	-	ko04115	p53 signaling pathway
t.Unigene002405	-	g.Unigene002405	-	ko04210	Apoptosis
t.Unigene002407	-	g.Unigene002407	-	ko04110	Cell cycle
t.Unigene002407	-	g.Unigene002407	-	ko04115	p53 signaling pathway
t.Unigene002407	-	g.Unigene002407	-	ko04210	Apoptosis
t.Unigene002412	-	g.Unigene002412	-	ko00740	Riboflavin metabolism
t.Unigene002412	-	g.Unigene002412	-	ko01100	Metabolic pathways
t.Unigene002413	-	g.Unigene002413	-	ko00740	Riboflavin metabolism
t.Unigene002413	-	g.Unigene002413	-	ko01100	Metabolic pathways
t.Unigene002431	-	g.Unigene002431	-	ko03013	RNA transport
t.Unigene002431	-	g.Unigene002431	-	ko04141	Protein processing in endoplasmic reticulum
t.Unigene002432	-	g.Unigene002432	-	ko03013	RNA transport
t.Unigene002432	-	g.Unigene002432	-	ko04141	Protein processing in endoplasmic reticulum
t.Unigene002434	-	g.Unigene002434	-	ko00400	Phenylalanine, tyrosine and tryptophan biosynthesis
t.Unigene002434	-	g.Unigene002434	-	ko01100	Metabolic pathways
t.Unigene002434	-	g.Unigene002434	-	ko01110	Biosynthesis of secondary metabolites
t.Unigene002435	-	g.Unigene002435	-	ko03015	mRNA surveillance pathway
t.Unigene002435	-	g.Unigene002435	-	ko04113	Meiosis - yeast
t.Unigene002435	-	g.Unigene002435	-	ko04114	Oocyte meiosis
t.Unigene002435	-	g.Unigene002435	-	ko04310	Wnt signaling pathway
t.Unigene002436	-	g.Unigene002436	-	ko03015	mRNA surveillance pathway
t.Unigene002436	-	g.Unigene002436	-	ko04113	Meiosis - yeast
t.Unigene002436	-	g.Unigene002436	-	ko04114	Oocyte meiosis
t.Unigene002436	-	g.Unigene002436	-	ko04310	Wnt signaling pathway
t.Unigene002438	-	g.Unigene002438	-	ko00500	Starch and sucrose metabolism
t.Unigene002438	-	g.Unigene002438	-	ko01100	Metabolic pathways
t.Unigene002439	-	g.Unigene002439	-	ko00500	Starch and sucrose metabolism
t.Unigene002439	-	g.Unigene002439	-	ko01100	Metabolic pathways
t.Unigene002444	-	g.Unigene002444	-	ko00340	Histidine metabolism
t.Unigene002444	-	g.Unigene002444	-	ko01100	Metabolic pathways
t.Unigene002444	-	g.Unigene002444	-	ko01110	Biosynthesis of secondary metabolites
t.Unigene002474	-	g.Unigene002474	-	ko00480	Glutathione metabolism
t.Unigene002474	-	g.Unigene002474	-	ko00980	Metabolism of xenobiotics by cytochrome P450
t.Unigene002474	-	g.Unigene002474	-	ko00982	Drug metabolism - cytochrome P450
t.Unigene002480	-	g.Unigene002480	-	ko04110	Cell cycle
t.Unigene002480	-	g.Unigene002480	-	ko04114	Oocyte meiosis
t.Unigene002480	-	g.Unigene002480	-	ko04914	Progesterone-mediated oocyte maturation
t.Unigene002480	-	g.Unigene002480	-	ko05100	Bacterial invasion of epithelial cells
t.Unigene002480	-	g.Unigene002480	-	ko05131	Shigellosis
t.Unigene002481	-	g.Unigene002481	-	ko00010	Glycolysis / Gluconeogenesis
t.Unigene002481	-	g.Unigene002481	-	ko00071	Fatty acid metabolism
t.Unigene002481	-	g.Unigene002481	-	ko00350	Tyrosine metabolism
t.Unigene002481	-	g.Unigene002481	-	ko00625	Chloroalkane and chloroalkene degradation
t.Unigene002481	-	g.Unigene002481	-	ko00626	Naphthalene degradation
t.Unigene002481	-	g.Unigene002481	-	ko00680	Methane metabolism
t.Unigene002481	-	g.Unigene002481	-	ko00830	Retinol metabolism
t.Unigene002481	-	g.Unigene002481	-	ko00980	Metabolism of xenobiotics by cytochrome P450
t.Unigene002481	-	g.Unigene002481	-	ko00982	Drug metabolism - cytochrome P450
t.Unigene002481	-	g.Unigene002481	-	ko01100	Metabolic pathways
t.Unigene002481	-	g.Unigene002481	-	ko01110	Biosynthesis of secondary metabolites
t.Unigene002481	-	g.Unigene002481	-	ko01120	Microbial metabolism in diverse environments
t.Unigene002482	-	g.Unigene002482	-	ko00010	Glycolysis / Gluconeogenesis
t.Unigene002482	-	g.Unigene002482	-	ko00071	Fatty acid metabolism
t.Unigene002482	-	g.Unigene002482	-	ko00350	Tyrosine metabolism
t.Unigene002482	-	g.Unigene002482	-	ko00625	Chloroalkane and chloroalkene degradation
t.Unigene002482	-	g.Unigene002482	-	ko00626	Naphthalene degradation
t.Unigene002482	-	g.Unigene002482	-	ko00830	Retinol metabolism
t.Unigene002482	-	g.Unigene002482	-	ko00980	Metabolism of xenobiotics by cytochrome P450
t.Unigene002482	-	g.Unigene002482	-	ko00982	Drug metabolism - cytochrome P450
t.Unigene002482	-	g.Unigene002482	-	ko01100	Metabolic pathways
t.Unigene002482	-	g.Unigene002482	-	ko01110	Biosynthesis of secondary metabolites
t.Unigene002482	-	g.Unigene002482	-	ko01120	Microbial metabolism in diverse environments
t.Unigene002493	-	g.Unigene002493	-	ko03013	RNA transport
t.Unigene002499	-	g.Unigene002499	-	ko04978	Mineral absorption
t.Unigene002500	-	g.Unigene002500	-	ko04978	Mineral absorption
t.Unigene002501	-	g.Unigene002501	-	ko03013	RNA transport
t.Unigene002503	-	g.Unigene002503	-	ko00361	Chlorocyclohexane and chlorobenzene degradation
t.Unigene002503	-	g.Unigene002503	-	ko00364	Fluorobenzoate degradation
t.Unigene002503	-	g.Unigene002503	-	ko00623	Toluene degradation
t.Unigene002503	-	g.Unigene002503	-	ko01100	Metabolic pathways
t.Unigene002503	-	g.Unigene002503	-	ko01120	Microbial metabolism in diverse environments
t.Unigene002506	-	g.Unigene002506	-	ko00562	Inositol phosphate metabolism
t.Unigene002506	-	g.Unigene002506	-	ko01100	Metabolic pathways
t.Unigene002506	-	g.Unigene002506	-	ko04070	Phosphatidylinositol signaling system
t.Unigene002516	-	g.Unigene002516	-	ko03440	Homologous recombination
t.Unigene002517	-	g.Unigene002517	-	ko03440	Homologous recombination
t.Unigene002518	-	g.Unigene002518	-	ko03440	Homologous recombination
t.Unigene002532	-	g.Unigene002532	-	ko04141	Protein processing in endoplasmic reticulum
t.Unigene002535	-	g.Unigene002535	-	ko00380	Tryptophan metabolism
t.Unigene002536	-	g.Unigene002536	-	ko00380	Tryptophan metabolism
t.Unigene002537	-	g.Unigene002537	-	ko00380	Tryptophan metabolism
t.Unigene002538	-	g.Unigene002538	-	ko00380	Tryptophan metabolism
t.Unigene002539	-	g.Unigene002539	-	ko00380	Tryptophan metabolism
t.Unigene002541	-	g.Unigene002541	-	ko00380	Tryptophan metabolism
t.Unigene002542	-	g.Unigene002542	-	ko00380	Tryptophan metabolism
t.Unigene002546	-	g.Unigene002546	-	ko04111	Cell cycle - yeast
t.Unigene002561	-	g.Unigene002561	-	ko03018	RNA degradation
t.Unigene002576	-	g.Unigene002576	-	ko03013	RNA transport
t.Unigene002582	-	g.Unigene002582	-	ko03060	Protein export
t.Unigene002583	-	g.Unigene002583	-	ko03060	Protein export
t.Unigene002584	-	g.Unigene002584	-	ko03060	Protein export
t.Unigene002585	-	g.Unigene002585	-	ko03060	Protein export
t.Unigene002588	-	g.Unigene002588	-	ko03430	Mismatch repair
t.Unigene002588	-	g.Unigene002588	-	ko05200	Pathways in cancer
t.Unigene002596	-	g.Unigene002596	-	ko00500	Starch and sucrose metabolism
t.Unigene002596	-	g.Unigene002596	-	ko00520	Amino sugar and nucleotide sugar metabolism
t.Unigene002597	-	g.Unigene002597	-	ko04712	Circadian rhythm - plant
t.Unigene002599	-	g.Unigene002599	-	ko04075	Plant hormone signal transduction
t.Unigene002625	-	g.Unigene002625	-	ko00900	Terpenoid backbone biosynthesis
t.Unigene002625	-	g.Unigene002625	-	ko01100	Metabolic pathways
t.Unigene002625	-	g.Unigene002625	-	ko01110	Biosynthesis of secondary metabolites
t.Unigene002626	-	g.Unigene002626	-	ko00770	Pantothenate and CoA biosynthesis
t.Unigene002626	-	g.Unigene002626	-	ko01100	Metabolic pathways
t.Unigene002627	-	g.Unigene002627	-	ko00770	Pantothenate and CoA biosynthesis
t.Unigene002627	-	g.Unigene002627	-	ko01100	Metabolic pathways
t.Unigene002628	-	g.Unigene002628	-	ko00770	Pantothenate and CoA biosynthesis
t.Unigene002628	-	g.Unigene002628	-	ko01100	Metabolic pathways
t.Unigene002629	-	g.Unigene002629	-	ko04145	Phagosome
t.Unigene002629	-	g.Unigene002629	-	ko04540	Gap junction
t.Unigene002629	-	g.Unigene002629	-	ko05130	Pathogenic Escherichia coli infection
t.Unigene002632	-	g.Unigene002632	-	ko04974	Protein digestion and absorption
t.Unigene002633	-	g.Unigene002633	-	ko04974	Protein digestion and absorption
t.Unigene002634	-	g.Unigene002634	-	ko00563	Glycosylphosphatidylinositol(GPI)-anchor biosynthesis
t.Unigene002634	-	g.Unigene002634	-	ko01100	Metabolic pathways
t.Unigene002635	-	g.Unigene002635	-	ko00230	Purine metabolism
t.Unigene002635	-	g.Unigene002635	-	ko00240	Pyrimidine metabolism
t.Unigene002635	-	g.Unigene002635	-	ko01100	Metabolic pathways
t.Unigene002654	-	g.Unigene002654	-	ko00240	Pyrimidine metabolism
t.Unigene002654	-	g.Unigene002654	-	ko00983	Drug metabolism - other enzymes
t.Unigene002654	-	g.Unigene002654	-	ko01100	Metabolic pathways
t.Unigene002679	-	g.Unigene002679	-	ko00230	Purine metabolism
t.Unigene002679	-	g.Unigene002679	-	ko01100	Metabolic pathways
t.Unigene002680	-	g.Unigene002680	-	ko00230	Purine metabolism
t.Unigene002680	-	g.Unigene002680	-	ko01100	Metabolic pathways
t.Unigene002681	-	g.Unigene002681	-	ko00230	Purine metabolism
t.Unigene002681	-	g.Unigene002681	-	ko01100	Metabolic pathways
t.Unigene002682	-	g.Unigene002682	-	ko00230	Purine metabolism
t.Unigene002682	-	g.Unigene002682	-	ko01100	Metabolic pathways
t.Unigene002683	-	g.Unigene002683	-	ko00230	Purine metabolism
t.Unigene002683	-	g.Unigene002683	-	ko01100	Metabolic pathways
t.Unigene002684	-	g.Unigene002684	-	ko00230	Purine metabolism
t.Unigene002684	-	g.Unigene002684	-	ko01100	Metabolic pathways
t.Unigene002687	-	g.Unigene002687	-	ko04130	SNARE interactions in vesicular transport
t.Unigene002688	-	g.Unigene002688	-	ko04130	SNARE interactions in vesicular transport
t.Unigene002703	-	g.Unigene002703	-	ko00051	Fructose and mannose metabolism
t.Unigene002703	-	g.Unigene002703	-	ko00520	Amino sugar and nucleotide sugar metabolism
t.Unigene002703	-	g.Unigene002703	-	ko01100	Metabolic pathways
t.Unigene002703	-	g.Unigene002703	-	ko01110	Biosynthesis of secondary metabolites
t.Unigene002722	-	g.Unigene002722	-	ko04075	Plant hormone signal transduction
t.Unigene002733	-	g.Unigene002733	-	ko03013	RNA transport
t.Unigene002733	-	g.Unigene002733	-	ko03015	mRNA surveillance pathway
t.Unigene002741	-	g.Unigene002741	-	ko00785	Lipoic acid metabolism
t.Unigene002741	-	g.Unigene002741	-	ko01100	Metabolic pathways
t.Unigene002749	-	g.Unigene002749	-	ko00760	Nicotinate and nicotinamide metabolism
t.Unigene002749	-	g.Unigene002749	-	ko01100	Metabolic pathways
t.Unigene002756	-	g.Unigene002756	-	ko00400	Phenylalanine, tyrosine and tryptophan biosynthesis
t.Unigene002756	-	g.Unigene002756	-	ko01100	Metabolic pathways
t.Unigene002756	-	g.Unigene002756	-	ko01110	Biosynthesis of secondary metabolites
t.Unigene002757	-	g.Unigene002757	-	ko00310	Lysine degradation
t.Unigene002758	-	g.Unigene002758	-	ko04112	Cell cycle - Caulobacter
t.Unigene002780	-	g.Unigene002780	-	ko03008	Ribosome biogenesis in eukaryotes
t.Unigene002780	-	g.Unigene002780	-	ko04310	Wnt signaling pathway
t.Unigene002780	-	g.Unigene002780	-	ko04520	Adherens junction
t.Unigene002780	-	g.Unigene002780	-	ko04530	Tight junction
t.Unigene002780	-	g.Unigene002780	-	ko04712	Circadian rhythm - plant
t.Unigene002780	-	g.Unigene002780	-	ko05162	Measles
t.Unigene002781	-	g.Unigene002781	-	ko03008	Ribosome biogenesis in eukaryotes
t.Unigene002781	-	g.Unigene002781	-	ko04310	Wnt signaling pathway
t.Unigene002781	-	g.Unigene002781	-	ko04520	Adherens junction
t.Unigene002781	-	g.Unigene002781	-	ko04530	Tight junction
t.Unigene002781	-	g.Unigene002781	-	ko04712	Circadian rhythm - plant
t.Unigene002781	-	g.Unigene002781	-	ko05162	Measles
t.Unigene002783	-	g.Unigene002783	-	ko00630	Glyoxylate and dicarboxylate metabolism
t.Unigene002783	-	g.Unigene002783	-	ko01100	Metabolic pathways
t.Unigene002783	-	g.Unigene002783	-	ko04146	Peroxisome
t.Unigene002793	-	g.Unigene002793	-	ko04122	Sulfur relay system
t.Unigene002796	-	g.Unigene002796	-	ko00960	Tropane, piperidine and pyridine alkaloid biosynthesis
t.Unigene002796	-	g.Unigene002796	-	ko01100	Metabolic pathways
t.Unigene002796	-	g.Unigene002796	-	ko01110	Biosynthesis of secondary metabolites
t.Unigene002798	-	g.Unigene002798	-	ko03030	DNA replication
t.Unigene002798	-	g.Unigene002798	-	ko04110	Cell cycle
t.Unigene002798	-	g.Unigene002798	-	ko04111	Cell cycle - yeast
t.Unigene002798	-	g.Unigene002798	-	ko04113	Meiosis - yeast
t.Unigene002800	-	g.Unigene002800	-	ko00310	Lysine degradation
t.Unigene002801	-	g.Unigene002801	-	ko00310	Lysine degradation
t.Unigene002802	-	g.Unigene002802	-	ko00310	Lysine degradation
t.Unigene002804	-	g.Unigene002804	-	ko00310	Lysine degradation
t.Unigene002811	-	g.Unigene002811	-	ko00630	Glyoxylate and dicarboxylate metabolism
t.Unigene002811	-	g.Unigene002811	-	ko00710	Carbon fixation in photosynthetic organisms
t.Unigene002811	-	g.Unigene002811	-	ko01100	Metabolic pathways
t.Unigene002811	-	g.Unigene002811	-	ko01120	Microbial metabolism in diverse environments
t.Unigene002813	-	g.Unigene002813	-	ko00250	Alanine, aspartate and glutamate metabolism
t.Unigene002813	-	g.Unigene002813	-	ko00270	Cysteine and methionine metabolism
t.Unigene002813	-	g.Unigene002813	-	ko00330	Arginine and proline metabolism
t.Unigene002813	-	g.Unigene002813	-	ko00350	Tyrosine metabolism
t.Unigene002813	-	g.Unigene002813	-	ko00360	Phenylalanine metabolism
t.Unigene002813	-	g.Unigene002813	-	ko00400	Phenylalanine, tyrosine and tryptophan biosynthesis
t.Unigene002813	-	g.Unigene002813	-	ko01100	Metabolic pathways
t.Unigene002813	-	g.Unigene002813	-	ko01110	Biosynthesis of secondary metabolites
t.Unigene002813	-	g.Unigene002813	-	ko04975	Fat digestion and absorption
t.Unigene002821	-	g.Unigene002821	-	ko04010	MAPK signaling pathway
t.Unigene002821	-	g.Unigene002821	-	ko04020	Calcium signaling pathway
t.Unigene002821	-	g.Unigene002821	-	ko04114	Oocyte meiosis
t.Unigene002821	-	g.Unigene002821	-	ko04210	Apoptosis
t.Unigene002821	-	g.Unigene002821	-	ko04310	Wnt signaling pathway
t.Unigene002821	-	g.Unigene002821	-	ko04360	Axon guidance
t.Unigene002821	-	g.Unigene002821	-	ko04370	VEGF signaling pathway
t.Unigene002821	-	g.Unigene002821	-	ko04650	Natural killer cell mediated cytotoxicity
t.Unigene002821	-	g.Unigene002821	-	ko04660	T cell receptor signaling pathway
t.Unigene002821	-	g.Unigene002821	-	ko04662	B cell receptor signaling pathway
t.Unigene002821	-	g.Unigene002821	-	ko04720	Long-term potentiation
t.Unigene002821	-	g.Unigene002821	-	ko04724	Glutamatergic synapse
t.Unigene002821	-	g.Unigene002821	-	ko05010	Alzheimer's disease
t.Unigene002821	-	g.Unigene002821	-	ko05014	Amyotrophic lateral sclerosis (ALS)
t.Unigene002821	-	g.Unigene002821	-	ko05152	Tuberculosis
t.Unigene002822	-	g.Unigene002822	-	ko04010	MAPK signaling pathway
t.Unigene002822	-	g.Unigene002822	-	ko04020	Calcium signaling pathway
t.Unigene002822	-	g.Unigene002822	-	ko04114	Oocyte meiosis
t.Unigene002822	-	g.Unigene002822	-	ko04210	Apoptosis
t.Unigene002822	-	g.Unigene002822	-	ko04310	Wnt signaling pathway
t.Unigene002822	-	g.Unigene002822	-	ko04360	Axon guidance
t.Unigene002822	-	g.Unigene002822	-	ko04370	VEGF signaling pathway
t.Unigene002822	-	g.Unigene002822	-	ko04650	Natural killer cell mediated cytotoxicity
t.Unigene002822	-	g.Unigene002822	-	ko04660	T cell receptor signaling pathway
t.Unigene002822	-	g.Unigene002822	-	ko04662	B cell receptor signaling pathway
t.Unigene002822	-	g.Unigene002822	-	ko04720	Long-term potentiation
t.Unigene002822	-	g.Unigene002822	-	ko04724	Glutamatergic synapse
t.Unigene002822	-	g.Unigene002822	-	ko05010	Alzheimer's disease
t.Unigene002822	-	g.Unigene002822	-	ko05014	Amyotrophic lateral sclerosis (ALS)
t.Unigene002822	-	g.Unigene002822	-	ko05152	Tuberculosis
t.Unigene002824	-	g.Unigene002824	-	ko03050	Proteasome
t.Unigene002838	-	g.Unigene002838	-	ko03060	Protein export
t.Unigene002838	-	g.Unigene002838	-	ko04141	Protein processing in endoplasmic reticulum
t.Unigene002838	-	g.Unigene002838	-	ko04145	Phagosome
t.Unigene002838	-	g.Unigene002838	-	ko05110	Vibrio cholerae infection
t.Unigene002839	-	g.Unigene002839	-	ko04120	Ubiquitin mediated proteolysis
t.Unigene002840	-	g.Unigene002840	-	ko04120	Ubiquitin mediated proteolysis
t.Unigene002855	-	g.Unigene002855	-	ko04145	Phagosome
t.Unigene002855	-	g.Unigene002855	-	ko04510	Focal adhesion
t.Unigene002855	-	g.Unigene002855	-	ko04520	Adherens junction
t.Unigene002855	-	g.Unigene002855	-	ko04530	Tight junction
t.Unigene002855	-	g.Unigene002855	-	ko04670	Leukocyte transendothelial migration
t.Unigene002855	-	g.Unigene002855	-	ko04745	Phototransduction - fly
t.Unigene002855	-	g.Unigene002855	-	ko04810	Regulation of actin cytoskeleton
t.Unigene002855	-	g.Unigene002855	-	ko05100	Bacterial invasion of epithelial cells
t.Unigene002855	-	g.Unigene002855	-	ko05110	Vibrio cholerae infection
t.Unigene002855	-	g.Unigene002855	-	ko05130	Pathogenic Escherichia coli infection
t.Unigene002855	-	g.Unigene002855	-	ko05131	Shigellosis
t.Unigene002855	-	g.Unigene002855	-	ko05164	Influenza A
t.Unigene002855	-	g.Unigene002855	-	ko05410	Hypertrophic cardiomyopathy (HCM)
t.Unigene002855	-	g.Unigene002855	-	ko05412	Arrhythmogenic right ventricular cardiomyopathy (ARVC)
t.Unigene002855	-	g.Unigene002855	-	ko05416	Viral myocarditis
t.Unigene002856	-	g.Unigene002856	-	ko04145	Phagosome
t.Unigene002856	-	g.Unigene002856	-	ko04510	Focal adhesion
t.Unigene002856	-	g.Unigene002856	-	ko04520	Adherens junction
t.Unigene002856	-	g.Unigene002856	-	ko04530	Tight junction
t.Unigene002856	-	g.Unigene002856	-	ko04670	Leukocyte transendothelial migration
t.Unigene002856	-	g.Unigene002856	-	ko04745	Phototransduction - fly
t.Unigene002856	-	g.Unigene002856	-	ko04810	Regulation of actin cytoskeleton
t.Unigene002856	-	g.Unigene002856	-	ko05100	Bacterial invasion of epithelial cells
t.Unigene002856	-	g.Unigene002856	-	ko05110	Vibrio cholerae infection
t.Unigene002856	-	g.Unigene002856	-	ko05130	Pathogenic Escherichia coli infection
t.Unigene002856	-	g.Unigene002856	-	ko05131	Shigellosis
t.Unigene002856	-	g.Unigene002856	-	ko05164	Influenza A
t.Unigene002856	-	g.Unigene002856	-	ko05410	Hypertrophic cardiomyopathy (HCM)
t.Unigene002856	-	g.Unigene002856	-	ko05412	Arrhythmogenic right ventricular cardiomyopathy (ARVC)
t.Unigene002856	-	g.Unigene002856	-	ko05416	Viral myocarditis
t.Unigene002865	-	g.Unigene002865	-	ko04010	MAPK signaling pathway
t.Unigene002865	-	g.Unigene002865	-	ko04020	Calcium signaling pathway
t.Unigene002865	-	g.Unigene002865	-	ko04114	Oocyte meiosis
t.Unigene002865	-	g.Unigene002865	-	ko04210	Apoptosis
t.Unigene002865	-	g.Unigene002865	-	ko04310	Wnt signaling pathway
t.Unigene002865	-	g.Unigene002865	-	ko04360	Axon guidance
t.Unigene002865	-	g.Unigene002865	-	ko04370	VEGF signaling pathway
t.Unigene002865	-	g.Unigene002865	-	ko04650	Natural killer cell mediated cytotoxicity
t.Unigene002865	-	g.Unigene002865	-	ko04660	T cell receptor signaling pathway
t.Unigene002865	-	g.Unigene002865	-	ko04662	B cell receptor signaling pathway
t.Unigene002865	-	g.Unigene002865	-	ko04720	Long-term potentiation
t.Unigene002865	-	g.Unigene002865	-	ko04724	Glutamatergic synapse
t.Unigene002865	-	g.Unigene002865	-	ko05010	Alzheimer's disease
t.Unigene002865	-	g.Unigene002865	-	ko05014	Amyotrophic lateral sclerosis (ALS)
t.Unigene002865	-	g.Unigene002865	-	ko05152	Tuberculosis
t.Unigene002866	-	g.Unigene002866	-	ko04010	MAPK signaling pathway
t.Unigene002866	-	g.Unigene002866	-	ko04020	Calcium signaling pathway
t.Unigene002866	-	g.Unigene002866	-	ko04114	Oocyte meiosis
t.Unigene002866	-	g.Unigene002866	-	ko04210	Apoptosis
t.Unigene002866	-	g.Unigene002866	-	ko04310	Wnt signaling pathway
t.Unigene002866	-	g.Unigene002866	-	ko04360	Axon guidance
t.Unigene002866	-	g.Unigene002866	-	ko04370	VEGF signaling pathway
t.Unigene002866	-	g.Unigene002866	-	ko04650	Natural killer cell mediated cytotoxicity
t.Unigene002866	-	g.Unigene002866	-	ko04660	T cell receptor signaling pathway
t.Unigene002866	-	g.Unigene002866	-	ko04662	B cell receptor signaling pathway
t.Unigene002866	-	g.Unigene002866	-	ko04720	Long-term potentiation
t.Unigene002866	-	g.Unigene002866	-	ko04724	Glutamatergic synapse
t.Unigene002866	-	g.Unigene002866	-	ko05010	Alzheimer's disease
t.Unigene002866	-	g.Unigene002866	-	ko05014	Amyotrophic lateral sclerosis (ALS)
t.Unigene002866	-	g.Unigene002866	-	ko05152	Tuberculosis
t.Unigene002867	-	g.Unigene002867	-	ko04010	MAPK signaling pathway
t.Unigene002867	-	g.Unigene002867	-	ko04020	Calcium signaling pathway
t.Unigene002867	-	g.Unigene002867	-	ko04114	Oocyte meiosis
t.Unigene002867	-	g.Unigene002867	-	ko04210	Apoptosis
t.Unigene002867	-	g.Unigene002867	-	ko04310	Wnt signaling pathway
t.Unigene002867	-	g.Unigene002867	-	ko04360	Axon guidance
t.Unigene002867	-	g.Unigene002867	-	ko04370	VEGF signaling pathway
t.Unigene002867	-	g.Unigene002867	-	ko04650	Natural killer cell mediated cytotoxicity
t.Unigene002867	-	g.Unigene002867	-	ko04660	T cell receptor signaling pathway
t.Unigene002867	-	g.Unigene002867	-	ko04662	B cell receptor signaling pathway
t.Unigene002867	-	g.Unigene002867	-	ko04720	Long-term potentiation
t.Unigene002867	-	g.Unigene002867	-	ko04724	Glutamatergic synapse
t.Unigene002867	-	g.Unigene002867	-	ko05010	Alzheimer's disease
t.Unigene002867	-	g.Unigene002867	-	ko05014	Amyotrophic lateral sclerosis (ALS)
t.Unigene002867	-	g.Unigene002867	-	ko05152	Tuberculosis
t.Unigene002868	-	g.Unigene002868	-	ko04010	MAPK signaling pathway
t.Unigene002868	-	g.Unigene002868	-	ko04020	Calcium signaling pathway
t.Unigene002868	-	g.Unigene002868	-	ko04114	Oocyte meiosis
t.Unigene002868	-	g.Unigene002868	-	ko04210	Apoptosis
t.Unigene002868	-	g.Unigene002868	-	ko04310	Wnt signaling pathway
t.Unigene002868	-	g.Unigene002868	-	ko04360	Axon guidance
t.Unigene002868	-	g.Unigene002868	-	ko04370	VEGF signaling pathway
t.Unigene002868	-	g.Unigene002868	-	ko04650	Natural killer cell mediated cytotoxicity
t.Unigene002868	-	g.Unigene002868	-	ko04660	T cell receptor signaling pathway
t.Unigene002868	-	g.Unigene002868	-	ko04662	B cell receptor signaling pathway
t.Unigene002868	-	g.Unigene002868	-	ko04720	Long-term potentiation
t.Unigene002868	-	g.Unigene002868	-	ko04724	Glutamatergic synapse
t.Unigene002868	-	g.Unigene002868	-	ko05010	Alzheimer's disease
t.Unigene002868	-	g.Unigene002868	-	ko05014	Amyotrophic lateral sclerosis (ALS)
t.Unigene002868	-	g.Unigene002868	-	ko05152	Tuberculosis
t.Unigene002869	-	g.Unigene002869	-	ko04010	MAPK signaling pathway
t.Unigene002869	-	g.Unigene002869	-	ko04020	Calcium signaling pathway
t.Unigene002869	-	g.Unigene002869	-	ko04114	Oocyte meiosis
t.Unigene002869	-	g.Unigene002869	-	ko04210	Apoptosis
t.Unigene002869	-	g.Unigene002869	-	ko04310	Wnt signaling pathway
t.Unigene002869	-	g.Unigene002869	-	ko04360	Axon guidance
t.Unigene002869	-	g.Unigene002869	-	ko04370	VEGF signaling pathway
t.Unigene002869	-	g.Unigene002869	-	ko04650	Natural killer cell mediated cytotoxicity
t.Unigene002869	-	g.Unigene002869	-	ko04660	T cell receptor signaling pathway
t.Unigene002869	-	g.Unigene002869	-	ko04662	B cell receptor signaling pathway
t.Unigene002869	-	g.Unigene002869	-	ko04720	Long-term potentiation
t.Unigene002869	-	g.Unigene002869	-	ko04724	Glutamatergic synapse
t.Unigene002869	-	g.Unigene002869	-	ko05010	Alzheimer's disease
t.Unigene002869	-	g.Unigene002869	-	ko05014	Amyotrophic lateral sclerosis (ALS)
t.Unigene002869	-	g.Unigene002869	-	ko05152	Tuberculosis
t.Unigene002870	-	g.Unigene002870	-	ko04010	MAPK signaling pathway
t.Unigene002870	-	g.Unigene002870	-	ko04020	Calcium signaling pathway
t.Unigene002870	-	g.Unigene002870	-	ko04114	Oocyte meiosis
t.Unigene002870	-	g.Unigene002870	-	ko04210	Apoptosis
t.Unigene002870	-	g.Unigene002870	-	ko04310	Wnt signaling pathway
t.Unigene002870	-	g.Unigene002870	-	ko04360	Axon guidance
t.Unigene002870	-	g.Unigene002870	-	ko04370	VEGF signaling pathway
t.Unigene002870	-	g.Unigene002870	-	ko04650	Natural killer cell mediated cytotoxicity
t.Unigene002870	-	g.Unigene002870	-	ko04660	T cell receptor signaling pathway
t.Unigene002870	-	g.Unigene002870	-	ko04662	B cell receptor signaling pathway
t.Unigene002870	-	g.Unigene002870	-	ko04720	Long-term potentiation
t.Unigene002870	-	g.Unigene002870	-	ko04724	Glutamatergic synapse
t.Unigene002870	-	g.Unigene002870	-	ko05010	Alzheimer's disease
t.Unigene002870	-	g.Unigene002870	-	ko05014	Amyotrophic lateral sclerosis (ALS)
t.Unigene002870	-	g.Unigene002870	-	ko05152	Tuberculosis
t.Unigene002876	-	g.Unigene002876	-	ko04010	MAPK signaling pathway
t.Unigene002877	-	g.Unigene002877	-	ko03030	DNA replication
t.Unigene002877	-	g.Unigene002877	-	ko03420	Nucleotide excision repair
t.Unigene002877	-	g.Unigene002877	-	ko03430	Mismatch repair
t.Unigene002877	-	g.Unigene002877	-	ko03440	Homologous recombination
t.Unigene002892	-	g.Unigene002892	-	ko04110	Cell cycle
t.Unigene002892	-	g.Unigene002892	-	ko04111	Cell cycle - yeast
t.Unigene002892	-	g.Unigene002892	-	ko04113	Meiosis - yeast
t.Unigene002892	-	g.Unigene002892	-	ko04114	Oocyte meiosis
t.Unigene002892	-	g.Unigene002892	-	ko04120	Ubiquitin mediated proteolysis
t.Unigene002892	-	g.Unigene002892	-	ko04914	Progesterone-mediated oocyte maturation
t.Unigene002893	-	g.Unigene002893	-	ko04712	Circadian rhythm - plant
t.Unigene002896	-	g.Unigene002896	-	ko04110	Cell cycle
t.Unigene002896	-	g.Unigene002896	-	ko04111	Cell cycle - yeast
t.Unigene002897	-	g.Unigene002897	-	ko00500	Starch and sucrose metabolism
t.Unigene002897	-	g.Unigene002897	-	ko00520	Amino sugar and nucleotide sugar metabolism
t.Unigene002897	-	g.Unigene002897	-	ko01100	Metabolic pathways
t.Unigene002898	-	g.Unigene002898	-	ko00500	Starch and sucrose metabolism
t.Unigene002898	-	g.Unigene002898	-	ko00520	Amino sugar and nucleotide sugar metabolism
t.Unigene002898	-	g.Unigene002898	-	ko01100	Metabolic pathways
t.Unigene002911	-	g.Unigene002911	-	ko04910	Insulin signaling pathway
t.Unigene002912	-	g.Unigene002912	-	ko04910	Insulin signaling pathway
t.Unigene002914	-	g.Unigene002914	-	ko03040	Spliceosome
t.Unigene002949	-	g.Unigene002949	-	ko00190	Oxidative phosphorylation
t.Unigene002962	-	g.Unigene002962	-	ko03013	RNA transport
t.Unigene002963	-	g.Unigene002963	-	ko03013	RNA transport
t.Unigene002964	-	g.Unigene002964	-	ko03013	RNA transport
t.Unigene002965	-	g.Unigene002965	-	ko03013	RNA transport
t.Unigene002975	-	g.Unigene002975	-	ko03050	Proteasome
t.Unigene002982	-	g.Unigene002982	-	ko03060	Protein export
t.Unigene002985	-	g.Unigene002985	-	ko03060	Protein export
t.Unigene003035	-	g.Unigene003035	-	ko04320	Dorso-ventral axis formation
t.Unigene003036	-	g.Unigene003036	-	ko00310	Lysine degradation
t.Unigene003037	-	g.Unigene003037	-	ko00310	Lysine degradation
t.Unigene003038	-	g.Unigene003038	-	ko00310	Lysine degradation
t.Unigene003040	-	g.Unigene003040	-	ko00310	Lysine degradation
t.Unigene003041	-	g.Unigene003041	-	ko00310	Lysine degradation
t.Unigene003042	-	g.Unigene003042	-	ko00310	Lysine degradation
t.Unigene003044	-	g.Unigene003044	-	ko00310	Lysine degradation
t.Unigene003047	-	g.Unigene003047	-	ko00260	Glycine, serine and threonine metabolism
t.Unigene003047	-	g.Unigene003047	-	ko00290	Valine, leucine and isoleucine biosynthesis
t.Unigene003047	-	g.Unigene003047	-	ko01100	Metabolic pathways
t.Unigene003047	-	g.Unigene003047	-	ko01110	Biosynthesis of secondary metabolites
t.Unigene003048	-	g.Unigene003048	-	ko04144	Endocytosis
t.Unigene003049	-	g.Unigene003049	-	ko04144	Endocytosis
t.Unigene003065	-	g.Unigene003065	-	ko04141	Protein processing in endoplasmic reticulum
t.Unigene003066	-	g.Unigene003066	-	ko04141	Protein processing in endoplasmic reticulum
t.Unigene003067	-	g.Unigene003067	-	ko04141	Protein processing in endoplasmic reticulum
t.Unigene003068	-	g.Unigene003068	-	ko04141	Protein processing in endoplasmic reticulum
t.Unigene003077	-	g.Unigene003077	-	ko04140	Regulation of autophagy
t.Unigene003081	-	g.Unigene003081	-	ko00909	Sesquiterpenoid biosynthesis
t.Unigene003083	-	g.Unigene003083	-	ko00909	Sesquiterpenoid biosynthesis
t.Unigene003083	-	g.Unigene003083	-	ko01100	Metabolic pathways
t.Unigene003083	-	g.Unigene003083	-	ko01110	Biosynthesis of secondary metabolites
t.Unigene003091	-	g.Unigene003091	-	ko00400	Phenylalanine, tyrosine and tryptophan biosynthesis
t.Unigene003091	-	g.Unigene003091	-	ko01100	Metabolic pathways
t.Unigene003091	-	g.Unigene003091	-	ko01110	Biosynthesis of secondary metabolites
t.Unigene003095	-	g.Unigene003095	-	ko00561	Glycerolipid metabolism
t.Unigene003095	-	g.Unigene003095	-	ko00564	Glycerophospholipid metabolism
t.Unigene003095	-	g.Unigene003095	-	ko01100	Metabolic pathways
t.Unigene003095	-	g.Unigene003095	-	ko04070	Phosphatidylinositol signaling system
t.Unigene003096	-	g.Unigene003096	-	ko00561	Glycerolipid metabolism
t.Unigene003096	-	g.Unigene003096	-	ko00564	Glycerophospholipid metabolism
t.Unigene003096	-	g.Unigene003096	-	ko01100	Metabolic pathways
t.Unigene003096	-	g.Unigene003096	-	ko04070	Phosphatidylinositol signaling system
t.Unigene003113	-	g.Unigene003113	-	ko00230	Purine metabolism
t.Unigene003113	-	g.Unigene003113	-	ko00240	Pyrimidine metabolism
t.Unigene003114	-	g.Unigene003114	-	ko00510	N-Glycan biosynthesis
t.Unigene003115	-	g.Unigene003115	-	ko00510	N-Glycan biosynthesis
t.Unigene003136	-	g.Unigene003136	-	ko04075	Plant hormone signal transduction
t.Unigene003141	-	g.Unigene003141	-	ko04075	Plant hormone signal transduction
t.Unigene003142	-	g.Unigene003142	-	ko04075	Plant hormone signal transduction
t.Unigene003144	-	g.Unigene003144	-	ko04075	Plant hormone signal transduction
t.Unigene003221	-	g.Unigene003221	-	ko00310	Lysine degradation
t.Unigene003222	-	g.Unigene003222	-	ko00310	Lysine degradation
t.Unigene003226	-	g.Unigene003226	-	ko00790	Folate biosynthesis
t.Unigene003227	-	g.Unigene003227	-	ko00790	Folate biosynthesis
t.Unigene003228	-	g.Unigene003228	-	ko00790	Folate biosynthesis
t.Unigene003255	-	g.Unigene003255	-	ko00360	Phenylalanine metabolism
t.Unigene003255	-	g.Unigene003255	-	ko00680	Methane metabolism
t.Unigene003255	-	g.Unigene003255	-	ko00940	Phenylpropanoid biosynthesis
t.Unigene003255	-	g.Unigene003255	-	ko01100	Metabolic pathways
t.Unigene003255	-	g.Unigene003255	-	ko01110	Biosynthesis of secondary metabolites
t.Unigene003256	-	g.Unigene003256	-	ko00360	Phenylalanine metabolism
t.Unigene003256	-	g.Unigene003256	-	ko00680	Methane metabolism
t.Unigene003256	-	g.Unigene003256	-	ko00940	Phenylpropanoid biosynthesis
t.Unigene003256	-	g.Unigene003256	-	ko01100	Metabolic pathways
t.Unigene003256	-	g.Unigene003256	-	ko01110	Biosynthesis of secondary metabolites
t.Unigene003280	-	g.Unigene003280	-	ko00196	Photosynthesis - antenna proteins
t.Unigene003284	-	g.Unigene003284	-	ko00630	Glyoxylate and dicarboxylate metabolism
t.Unigene003284	-	g.Unigene003284	-	ko00670	One carbon pool by folate
t.Unigene003285	-	g.Unigene003285	-	ko00630	Glyoxylate and dicarboxylate metabolism
t.Unigene003285	-	g.Unigene003285	-	ko00670	One carbon pool by folate
t.Unigene003301	-	g.Unigene003301	-	ko03030	DNA replication
t.Unigene003301	-	g.Unigene003301	-	ko03420	Nucleotide excision repair
t.Unigene003301	-	g.Unigene003301	-	ko03430	Mismatch repair
t.Unigene003301	-	g.Unigene003301	-	ko03440	Homologous recombination
t.Unigene003302	-	g.Unigene003302	-	ko03030	DNA replication
t.Unigene003302	-	g.Unigene003302	-	ko03420	Nucleotide excision repair
t.Unigene003302	-	g.Unigene003302	-	ko03430	Mismatch repair
t.Unigene003302	-	g.Unigene003302	-	ko03440	Homologous recombination
t.Unigene003304	-	g.Unigene003304	-	ko03030	DNA replication
t.Unigene003304	-	g.Unigene003304	-	ko03420	Nucleotide excision repair
t.Unigene003304	-	g.Unigene003304	-	ko03430	Mismatch repair
t.Unigene003304	-	g.Unigene003304	-	ko03440	Homologous recombination
t.Unigene003305	-	g.Unigene003305	-	ko03030	DNA replication
t.Unigene003305	-	g.Unigene003305	-	ko03420	Nucleotide excision repair
t.Unigene003305	-	g.Unigene003305	-	ko03430	Mismatch repair
t.Unigene003305	-	g.Unigene003305	-	ko03440	Homologous recombination
t.Unigene003306	-	g.Unigene003306	-	ko03030	DNA replication
t.Unigene003306	-	g.Unigene003306	-	ko03420	Nucleotide excision repair
t.Unigene003306	-	g.Unigene003306	-	ko03430	Mismatch repair
t.Unigene003306	-	g.Unigene003306	-	ko03440	Homologous recombination
t.Unigene003309	-	g.Unigene003309	-	ko03030	DNA replication
t.Unigene003309	-	g.Unigene003309	-	ko03420	Nucleotide excision repair
t.Unigene003309	-	g.Unigene003309	-	ko03430	Mismatch repair
t.Unigene003309	-	g.Unigene003309	-	ko03440	Homologous recombination
t.Unigene003312	-	g.Unigene003312	-	ko03030	DNA replication
t.Unigene003312	-	g.Unigene003312	-	ko03420	Nucleotide excision repair
t.Unigene003312	-	g.Unigene003312	-	ko03430	Mismatch repair
t.Unigene003312	-	g.Unigene003312	-	ko03440	Homologous recombination
t.Unigene003313	-	g.Unigene003313	-	ko03030	DNA replication
t.Unigene003313	-	g.Unigene003313	-	ko03420	Nucleotide excision repair
t.Unigene003313	-	g.Unigene003313	-	ko03430	Mismatch repair
t.Unigene003313	-	g.Unigene003313	-	ko03440	Homologous recombination
t.Unigene003314	-	g.Unigene003314	-	ko03030	DNA replication
t.Unigene003314	-	g.Unigene003314	-	ko03420	Nucleotide excision repair
t.Unigene003314	-	g.Unigene003314	-	ko03430	Mismatch repair
t.Unigene003314	-	g.Unigene003314	-	ko03440	Homologous recombination
t.Unigene003315	-	g.Unigene003315	-	ko03030	DNA replication
t.Unigene003315	-	g.Unigene003315	-	ko03420	Nucleotide excision repair
t.Unigene003315	-	g.Unigene003315	-	ko03430	Mismatch repair
t.Unigene003315	-	g.Unigene003315	-	ko03440	Homologous recombination
t.Unigene003319	-	g.Unigene003319	-	ko03030	DNA replication
t.Unigene003319	-	g.Unigene003319	-	ko03420	Nucleotide excision repair
t.Unigene003319	-	g.Unigene003319	-	ko03430	Mismatch repair
t.Unigene003319	-	g.Unigene003319	-	ko03440	Homologous recombination
t.Unigene003321	-	g.Unigene003321	-	ko03030	DNA replication
t.Unigene003321	-	g.Unigene003321	-	ko03420	Nucleotide excision repair
t.Unigene003321	-	g.Unigene003321	-	ko03430	Mismatch repair
t.Unigene003321	-	g.Unigene003321	-	ko03440	Homologous recombination
t.Unigene003322	-	g.Unigene003322	-	ko03030	DNA replication
t.Unigene003322	-	g.Unigene003322	-	ko03420	Nucleotide excision repair
t.Unigene003322	-	g.Unigene003322	-	ko03430	Mismatch repair
t.Unigene003322	-	g.Unigene003322	-	ko03440	Homologous recombination
t.Unigene003323	-	g.Unigene003323	-	ko03030	DNA replication
t.Unigene003323	-	g.Unigene003323	-	ko03420	Nucleotide excision repair
t.Unigene003323	-	g.Unigene003323	-	ko03430	Mismatch repair
t.Unigene003323	-	g.Unigene003323	-	ko03440	Homologous recombination
t.Unigene003324	-	g.Unigene003324	-	ko04722	Neurotrophin signaling pathway
t.Unigene003324	-	g.Unigene003324	-	ko04962	Vasopressin-regulated water reabsorption
t.Unigene003328	-	g.Unigene003328	-	ko00195	Photosynthesis
t.Unigene003328	-	g.Unigene003328	-	ko01100	Metabolic pathways
t.Unigene003329	-	g.Unigene003329	-	ko04130	SNARE interactions in vesicular transport
t.Unigene003329	-	g.Unigene003329	-	ko04145	Phagosome
t.Unigene003348	-	g.Unigene003348	-	ko00010	Glycolysis / Gluconeogenesis
t.Unigene003348	-	g.Unigene003348	-	ko00680	Methane metabolism
t.Unigene003348	-	g.Unigene003348	-	ko01100	Metabolic pathways
t.Unigene003348	-	g.Unigene003348	-	ko01110	Biosynthesis of secondary metabolites
t.Unigene003348	-	g.Unigene003348	-	ko01120	Microbial metabolism in diverse environments
t.Unigene003348	-	g.Unigene003348	-	ko03018	RNA degradation
t.Unigene003349	-	g.Unigene003349	-	ko00010	Glycolysis / Gluconeogenesis
t.Unigene003349	-	g.Unigene003349	-	ko00680	Methane metabolism
t.Unigene003349	-	g.Unigene003349	-	ko01100	Metabolic pathways
t.Unigene003349	-	g.Unigene003349	-	ko01110	Biosynthesis of secondary metabolites
t.Unigene003349	-	g.Unigene003349	-	ko01120	Microbial metabolism in diverse environments
t.Unigene003349	-	g.Unigene003349	-	ko03018	RNA degradation
t.Unigene003351	-	g.Unigene003351	-	ko00190	Oxidative phosphorylation
t.Unigene003354	-	g.Unigene003354	-	ko00130	Ubiquinone and other terpenoid-quinone biosynthesis
t.Unigene003354	-	g.Unigene003354	-	ko01100	Metabolic pathways
t.Unigene003354	-	g.Unigene003354	-	ko01110	Biosynthesis of secondary metabolites
t.Unigene003355	-	g.Unigene003355	-	ko00130	Ubiquinone and other terpenoid-quinone biosynthesis
t.Unigene003355	-	g.Unigene003355	-	ko01100	Metabolic pathways
t.Unigene003355	-	g.Unigene003355	-	ko01110	Biosynthesis of secondary metabolites
t.Unigene003356	-	g.Unigene003356	-	ko00130	Ubiquinone and other terpenoid-quinone biosynthesis
t.Unigene003356	-	g.Unigene003356	-	ko01100	Metabolic pathways
t.Unigene003356	-	g.Unigene003356	-	ko01110	Biosynthesis of secondary metabolites
t.Unigene003357	-	g.Unigene003357	-	ko00130	Ubiquinone and other terpenoid-quinone biosynthesis
t.Unigene003357	-	g.Unigene003357	-	ko01100	Metabolic pathways
t.Unigene003357	-	g.Unigene003357	-	ko01110	Biosynthesis of secondary metabolites
t.Unigene003358	-	g.Unigene003358	-	ko00130	Ubiquinone and other terpenoid-quinone biosynthesis
t.Unigene003358	-	g.Unigene003358	-	ko01100	Metabolic pathways
t.Unigene003358	-	g.Unigene003358	-	ko01110	Biosynthesis of secondary metabolites
t.Unigene003359	-	g.Unigene003359	-	ko00130	Ubiquinone and other terpenoid-quinone biosynthesis
t.Unigene003359	-	g.Unigene003359	-	ko01100	Metabolic pathways
t.Unigene003359	-	g.Unigene003359	-	ko01110	Biosynthesis of secondary metabolites
t.Unigene003365	-	g.Unigene003365	-	ko03013	RNA transport
t.Unigene003374	-	g.Unigene003374	-	ko04142	Lysosome
t.Unigene003375	-	g.Unigene003375	-	ko04142	Lysosome
t.Unigene003376	-	g.Unigene003376	-	ko04142	Lysosome
t.Unigene003377	-	g.Unigene003377	-	ko04142	Lysosome
t.Unigene003378	-	g.Unigene003378	-	ko04142	Lysosome
t.Unigene003379	-	g.Unigene003379	-	ko00563	Glycosylphosphatidylinositol(GPI)-anchor biosynthesis
t.Unigene003379	-	g.Unigene003379	-	ko01100	Metabolic pathways
t.Unigene003380	-	g.Unigene003380	-	ko00563	Glycosylphosphatidylinositol(GPI)-anchor biosynthesis
t.Unigene003380	-	g.Unigene003380	-	ko01100	Metabolic pathways
t.Unigene003381	-	g.Unigene003381	-	ko00563	Glycosylphosphatidylinositol(GPI)-anchor biosynthesis
t.Unigene003381	-	g.Unigene003381	-	ko01100	Metabolic pathways
t.Unigene003382	-	g.Unigene003382	-	ko00563	Glycosylphosphatidylinositol(GPI)-anchor biosynthesis
t.Unigene003382	-	g.Unigene003382	-	ko01100	Metabolic pathways
t.Unigene003383	-	g.Unigene003383	-	ko00563	Glycosylphosphatidylinositol(GPI)-anchor biosynthesis
t.Unigene003383	-	g.Unigene003383	-	ko01100	Metabolic pathways
t.Unigene003384	-	g.Unigene003384	-	ko00563	Glycosylphosphatidylinositol(GPI)-anchor biosynthesis
t.Unigene003384	-	g.Unigene003384	-	ko01100	Metabolic pathways
t.Unigene003385	-	g.Unigene003385	-	ko00563	Glycosylphosphatidylinositol(GPI)-anchor biosynthesis
t.Unigene003385	-	g.Unigene003385	-	ko01100	Metabolic pathways
t.Unigene003386	-	g.Unigene003386	-	ko00563	Glycosylphosphatidylinositol(GPI)-anchor biosynthesis
t.Unigene003386	-	g.Unigene003386	-	ko01100	Metabolic pathways
t.Unigene003398	-	g.Unigene003398	-	ko00410	beta-Alanine metabolism
t.Unigene003398	-	g.Unigene003398	-	ko00770	Pantothenate and CoA biosynthesis
t.Unigene003398	-	g.Unigene003398	-	ko01100	Metabolic pathways
t.Unigene003398	-	g.Unigene003398	-	ko01110	Biosynthesis of secondary metabolites
t.Unigene003406	-	g.Unigene003406	-	ko00940	Phenylpropanoid biosynthesis
t.Unigene003406	-	g.Unigene003406	-	ko01100	Metabolic pathways
t.Unigene003406	-	g.Unigene003406	-	ko01110	Biosynthesis of secondary metabolites
t.Unigene003407	-	g.Unigene003407	-	ko00940	Phenylpropanoid biosynthesis
t.Unigene003407	-	g.Unigene003407	-	ko01100	Metabolic pathways
t.Unigene003407	-	g.Unigene003407	-	ko01110	Biosynthesis of secondary metabolites
t.Unigene003422	-	g.Unigene003422	-	ko00360	Phenylalanine metabolism
t.Unigene003422	-	g.Unigene003422	-	ko00680	Methane metabolism
t.Unigene003422	-	g.Unigene003422	-	ko00940	Phenylpropanoid biosynthesis
t.Unigene003422	-	g.Unigene003422	-	ko01100	Metabolic pathways
t.Unigene003422	-	g.Unigene003422	-	ko01110	Biosynthesis of secondary metabolites
t.Unigene003428	-	g.Unigene003428	-	ko03320	PPAR signaling pathway
t.Unigene003428	-	g.Unigene003428	-	ko04150	mTOR signaling pathway
t.Unigene003428	-	g.Unigene003428	-	ko04510	Focal adhesion
t.Unigene003428	-	g.Unigene003428	-	ko04910	Insulin signaling pathway
t.Unigene003428	-	g.Unigene003428	-	ko04960	Aldosterone-regulated sodium reabsorption
t.Unigene003429	-	g.Unigene003429	-	ko03320	PPAR signaling pathway
t.Unigene003429	-	g.Unigene003429	-	ko04150	mTOR signaling pathway
t.Unigene003429	-	g.Unigene003429	-	ko04510	Focal adhesion
t.Unigene003429	-	g.Unigene003429	-	ko04910	Insulin signaling pathway
t.Unigene003429	-	g.Unigene003429	-	ko04960	Aldosterone-regulated sodium reabsorption
t.Unigene003430	-	g.Unigene003430	-	ko03320	PPAR signaling pathway
t.Unigene003430	-	g.Unigene003430	-	ko04150	mTOR signaling pathway
t.Unigene003430	-	g.Unigene003430	-	ko04510	Focal adhesion
t.Unigene003430	-	g.Unigene003430	-	ko04910	Insulin signaling pathway
t.Unigene003430	-	g.Unigene003430	-	ko04960	Aldosterone-regulated sodium reabsorption
t.Unigene003443	-	g.Unigene003443	-	ko00053	Ascorbate and aldarate metabolism
t.Unigene003443	-	g.Unigene003443	-	ko01100	Metabolic pathways
t.Unigene003443	-	g.Unigene003443	-	ko01110	Biosynthesis of secondary metabolites
t.Unigene003444	-	g.Unigene003444	-	ko00053	Ascorbate and aldarate metabolism
t.Unigene003444	-	g.Unigene003444	-	ko01100	Metabolic pathways
t.Unigene003444	-	g.Unigene003444	-	ko01110	Biosynthesis of secondary metabolites
t.Unigene003459	-	g.Unigene003459	-	ko00400	Phenylalanine, tyrosine and tryptophan biosynthesis
t.Unigene003459	-	g.Unigene003459	-	ko01100	Metabolic pathways
t.Unigene003459	-	g.Unigene003459	-	ko01110	Biosynthesis of secondary metabolites
t.Unigene003460	-	g.Unigene003460	-	ko00400	Phenylalanine, tyrosine and tryptophan biosynthesis
t.Unigene003460	-	g.Unigene003460	-	ko01100	Metabolic pathways
t.Unigene003460	-	g.Unigene003460	-	ko01110	Biosynthesis of secondary metabolites
t.Unigene003461	-	g.Unigene003461	-	ko00860	Porphyrin and chlorophyll metabolism
t.Unigene003461	-	g.Unigene003461	-	ko01100	Metabolic pathways
t.Unigene003461	-	g.Unigene003461	-	ko01110	Biosynthesis of secondary metabolites
t.Unigene003467	-	g.Unigene003467	-	ko03440	Homologous recombination
t.Unigene003479	-	g.Unigene003479	-	ko00230	Purine metabolism
t.Unigene003479	-	g.Unigene003479	-	ko00240	Pyrimidine metabolism
t.Unigene003479	-	g.Unigene003479	-	ko04623	Cytosolic DNA-sensing pathway
t.Unigene003485	-	g.Unigene003485	-	ko01040	Biosynthesis of unsaturated fatty acids
t.Unigene003485	-	g.Unigene003485	-	ko03320	PPAR signaling pathway
t.Unigene003492	-	g.Unigene003492	-	ko03015	mRNA surveillance pathway
t.Unigene003493	-	g.Unigene003493	-	ko00630	Glyoxylate and dicarboxylate metabolism
t.Unigene003493	-	g.Unigene003493	-	ko00670	One carbon pool by folate
t.Unigene003494	-	g.Unigene003494	-	ko00630	Glyoxylate and dicarboxylate metabolism
t.Unigene003494	-	g.Unigene003494	-	ko00670	One carbon pool by folate
t.Unigene003495	-	g.Unigene003495	-	ko00630	Glyoxylate and dicarboxylate metabolism
t.Unigene003495	-	g.Unigene003495	-	ko00670	One carbon pool by folate
t.Unigene003503	-	g.Unigene003503	-	ko04111	Cell cycle - yeast
t.Unigene003504	-	g.Unigene003504	-	ko00500	Starch and sucrose metabolism
t.Unigene003504	-	g.Unigene003504	-	ko00520	Amino sugar and nucleotide sugar metabolism
t.Unigene003512	-	g.Unigene003512	-	ko00195	Photosynthesis
t.Unigene003519	-	g.Unigene003519	-	ko00905	Brassinosteroid biosynthesis
t.Unigene003519	-	g.Unigene003519	-	ko01110	Biosynthesis of secondary metabolites
t.Unigene003535	-	g.Unigene003535	-	ko04112	Cell cycle - Caulobacter
t.Unigene003536	-	g.Unigene003536	-	ko04112	Cell cycle - Caulobacter
t.Unigene003568	-	g.Unigene003568	-	ko04075	Plant hormone signal transduction
t.Unigene003568	-	g.Unigene003568	-	ko04626	Plant-pathogen interaction
t.Unigene003569	-	g.Unigene003569	-	ko03440	Homologous recombination
t.Unigene003584	-	g.Unigene003584	-	ko04075	Plant hormone signal transduction
t.Unigene003585	-	g.Unigene003585	-	ko04075	Plant hormone signal transduction
t.Unigene003586	-	g.Unigene003586	-	ko04113	Meiosis - yeast
t.Unigene003586	-	g.Unigene003586	-	ko04114	Oocyte meiosis
t.Unigene003586	-	g.Unigene003586	-	ko04270	Vascular smooth muscle contraction
t.Unigene003586	-	g.Unigene003586	-	ko04510	Focal adhesion
t.Unigene003586	-	g.Unigene003586	-	ko04720	Long-term potentiation
t.Unigene003586	-	g.Unigene003586	-	ko04810	Regulation of actin cytoskeleton
t.Unigene003586	-	g.Unigene003586	-	ko04910	Insulin signaling pathway
t.Unigene003590	-	g.Unigene003590	-	ko00363	Bisphenol degradation
t.Unigene003590	-	g.Unigene003590	-	ko00624	Polycyclic aromatic hydrocarbon degradation
t.Unigene003590	-	g.Unigene003590	-	ko00627	Aminobenzoate degradation
t.Unigene003590	-	g.Unigene003590	-	ko00903	Limonene and pinene degradation
t.Unigene003590	-	g.Unigene003590	-	ko00945	Stilbenoid, diarylheptanoid and gingerol biosynthesis
t.Unigene003590	-	g.Unigene003590	-	ko01100	Metabolic pathways
t.Unigene003590	-	g.Unigene003590	-	ko01110	Biosynthesis of secondary metabolites
t.Unigene003590	-	g.Unigene003590	-	ko01120	Microbial metabolism in diverse environments
t.Unigene003599	-	g.Unigene003599	-	ko00340	Histidine metabolism
t.Unigene003599	-	g.Unigene003599	-	ko01100	Metabolic pathways
t.Unigene003599	-	g.Unigene003599	-	ko01110	Biosynthesis of secondary metabolites
t.Unigene003600	-	g.Unigene003600	-	ko00340	Histidine metabolism
t.Unigene003600	-	g.Unigene003600	-	ko01100	Metabolic pathways
t.Unigene003600	-	g.Unigene003600	-	ko01110	Biosynthesis of secondary metabolites
t.Unigene003601	-	g.Unigene003601	-	ko00340	Histidine metabolism
t.Unigene003601	-	g.Unigene003601	-	ko01100	Metabolic pathways
t.Unigene003601	-	g.Unigene003601	-	ko01110	Biosynthesis of secondary metabolites
t.Unigene003602	-	g.Unigene003602	-	ko00340	Histidine metabolism
t.Unigene003602	-	g.Unigene003602	-	ko01100	Metabolic pathways
t.Unigene003602	-	g.Unigene003602	-	ko01110	Biosynthesis of secondary metabolites
t.Unigene003603	-	g.Unigene003603	-	ko00340	Histidine metabolism
t.Unigene003603	-	g.Unigene003603	-	ko01100	Metabolic pathways
t.Unigene003603	-	g.Unigene003603	-	ko01110	Biosynthesis of secondary metabolites
t.Unigene003604	-	g.Unigene003604	-	ko00340	Histidine metabolism
t.Unigene003604	-	g.Unigene003604	-	ko01100	Metabolic pathways
t.Unigene003604	-	g.Unigene003604	-	ko01110	Biosynthesis of secondary metabolites
t.Unigene003609	-	g.Unigene003609	-	ko04110	Cell cycle
t.Unigene003609	-	g.Unigene003609	-	ko04111	Cell cycle - yeast
t.Unigene003609	-	g.Unigene003609	-	ko04113	Meiosis - yeast
t.Unigene003609	-	g.Unigene003609	-	ko04114	Oocyte meiosis
t.Unigene003609	-	g.Unigene003609	-	ko04120	Ubiquitin mediated proteolysis
t.Unigene003609	-	g.Unigene003609	-	ko04914	Progesterone-mediated oocyte maturation
t.Unigene003619	-	g.Unigene003619	-	ko00564	Glycerophospholipid metabolism
t.Unigene003619	-	g.Unigene003619	-	ko00565	Ether lipid metabolism
t.Unigene003619	-	g.Unigene003619	-	ko01100	Metabolic pathways
t.Unigene003619	-	g.Unigene003619	-	ko04144	Endocytosis
t.Unigene003619	-	g.Unigene003619	-	ko04666	Fc gamma R-mediated phagocytosis
t.Unigene003619	-	g.Unigene003619	-	ko04724	Glutamatergic synapse
t.Unigene003619	-	g.Unigene003619	-	ko04912	GnRH signaling pathway
t.Unigene003620	-	g.Unigene003620	-	ko00564	Glycerophospholipid metabolism
t.Unigene003620	-	g.Unigene003620	-	ko00565	Ether lipid metabolism
t.Unigene003620	-	g.Unigene003620	-	ko01100	Metabolic pathways
t.Unigene003620	-	g.Unigene003620	-	ko04144	Endocytosis
t.Unigene003620	-	g.Unigene003620	-	ko04666	Fc gamma R-mediated phagocytosis
t.Unigene003620	-	g.Unigene003620	-	ko04724	Glutamatergic synapse
t.Unigene003620	-	g.Unigene003620	-	ko04912	GnRH signaling pathway
t.Unigene003621	-	g.Unigene003621	-	ko00564	Glycerophospholipid metabolism
t.Unigene003621	-	g.Unigene003621	-	ko00565	Ether lipid metabolism
t.Unigene003621	-	g.Unigene003621	-	ko01100	Metabolic pathways
t.Unigene003621	-	g.Unigene003621	-	ko04144	Endocytosis
t.Unigene003621	-	g.Unigene003621	-	ko04666	Fc gamma R-mediated phagocytosis
t.Unigene003621	-	g.Unigene003621	-	ko04724	Glutamatergic synapse
t.Unigene003621	-	g.Unigene003621	-	ko04912	GnRH signaling pathway
t.Unigene003623	-	g.Unigene003623	-	ko00270	Cysteine and methionine metabolism
t.Unigene003623	-	g.Unigene003623	-	ko00920	Sulfur metabolism
t.Unigene003623	-	g.Unigene003623	-	ko01100	Metabolic pathways
t.Unigene003623	-	g.Unigene003623	-	ko01120	Microbial metabolism in diverse environments
t.Unigene003633	-	g.Unigene003633	-	ko04146	Peroxisome
t.Unigene003636	-	g.Unigene003636	-	ko04146	Peroxisome
t.Unigene003637	-	g.Unigene003637	-	ko04146	Peroxisome
t.Unigene003644	-	g.Unigene003644	-	ko00531	Glycosaminoglycan degradation
t.Unigene003644	-	g.Unigene003644	-	ko01100	Metabolic pathways
t.Unigene003666	-	g.Unigene003666	-	ko04012	ErbB signaling pathway
t.Unigene003666	-	g.Unigene003666	-	ko04150	mTOR signaling pathway
t.Unigene003666	-	g.Unigene003666	-	ko04350	TGF-beta signaling pathway
t.Unigene003666	-	g.Unigene003666	-	ko04666	Fc gamma R-mediated phagocytosis
t.Unigene003666	-	g.Unigene003666	-	ko04910	Insulin signaling pathway
t.Unigene003666	-	g.Unigene003666	-	ko05221	Acute myeloid leukemia
t.Unigene003667	-	g.Unigene003667	-	ko04012	ErbB signaling pathway
t.Unigene003667	-	g.Unigene003667	-	ko04150	mTOR signaling pathway
t.Unigene003667	-	g.Unigene003667	-	ko04350	TGF-beta signaling pathway
t.Unigene003667	-	g.Unigene003667	-	ko04666	Fc gamma R-mediated phagocytosis
t.Unigene003667	-	g.Unigene003667	-	ko04910	Insulin signaling pathway
t.Unigene003667	-	g.Unigene003667	-	ko05221	Acute myeloid leukemia
t.Unigene003680	-	g.Unigene003680	-	ko04210	Apoptosis
t.Unigene003680	-	g.Unigene003680	-	ko04620	Toll-like receptor signaling pathway
t.Unigene003680	-	g.Unigene003680	-	ko04722	Neurotrophin signaling pathway
t.Unigene003680	-	g.Unigene003680	-	ko05133	Pertussis
t.Unigene003680	-	g.Unigene003680	-	ko05140	Leishmaniasis
t.Unigene003680	-	g.Unigene003680	-	ko05142	Chagas disease (American trypanosomiasis)
t.Unigene003680	-	g.Unigene003680	-	ko05145	Toxoplasmosis
t.Unigene003680	-	g.Unigene003680	-	ko05152	Tuberculosis
t.Unigene003680	-	g.Unigene003680	-	ko05162	Measles
t.Unigene003680	-	g.Unigene003680	-	ko05164	Influenza A
t.Unigene003686	-	g.Unigene003686	-	ko03013	RNA transport
t.Unigene003687	-	g.Unigene003687	-	ko03013	RNA transport
t.Unigene003688	-	g.Unigene003688	-	ko00510	N-Glycan biosynthesis
t.Unigene003688	-	g.Unigene003688	-	ko01100	Metabolic pathways
t.Unigene003689	-	g.Unigene003689	-	ko00510	N-Glycan biosynthesis
t.Unigene003689	-	g.Unigene003689	-	ko01100	Metabolic pathways
t.Unigene003699	-	g.Unigene003699	-	ko03040	Spliceosome
t.Unigene003701	-	g.Unigene003701	-	ko03040	Spliceosome
t.Unigene003703	-	g.Unigene003703	-	ko03040	Spliceosome
t.Unigene003706	-	g.Unigene003706	-	ko03040	Spliceosome
t.Unigene003707	-	g.Unigene003707	-	ko03040	Spliceosome
t.Unigene003708	-	g.Unigene003708	-	ko03040	Spliceosome
t.Unigene003710	-	g.Unigene003710	-	ko05142	Chagas disease (American trypanosomiasis)
t.Unigene003710	-	g.Unigene003710	-	ko05143	African trypanosomiasis
t.Unigene003716	-	g.Unigene003716	-	ko00071	Fatty acid metabolism
t.Unigene003716	-	g.Unigene003716	-	ko01100	Metabolic pathways
t.Unigene003716	-	g.Unigene003716	-	ko03320	PPAR signaling pathway
t.Unigene003716	-	g.Unigene003716	-	ko04146	Peroxisome
t.Unigene003716	-	g.Unigene003716	-	ko04920	Adipocytokine signaling pathway
t.Unigene003720	-	g.Unigene003720	-	ko00280	Valine, leucine and isoleucine degradation
t.Unigene003720	-	g.Unigene003720	-	ko00410	beta-Alanine metabolism
t.Unigene003720	-	g.Unigene003720	-	ko00640	Propanoate metabolism
t.Unigene003720	-	g.Unigene003720	-	ko01100	Metabolic pathways
t.Unigene003721	-	g.Unigene003721	-	ko00280	Valine, leucine and isoleucine degradation
t.Unigene003721	-	g.Unigene003721	-	ko00410	beta-Alanine metabolism
t.Unigene003721	-	g.Unigene003721	-	ko00640	Propanoate metabolism
t.Unigene003721	-	g.Unigene003721	-	ko01100	Metabolic pathways
t.Unigene003727	-	g.Unigene003727	-	ko00230	Purine metabolism
t.Unigene003727	-	g.Unigene003727	-	ko01100	Metabolic pathways
t.Unigene003727	-	g.Unigene003727	-	ko01110	Biosynthesis of secondary metabolites
t.Unigene003750	-	g.Unigene003750	-	ko00944	Flavone and flavonol biosynthesis
t.Unigene003751	-	g.Unigene003751	-	ko00944	Flavone and flavonol biosynthesis
t.Unigene003756	-	g.Unigene003756	-	ko04010	MAPK signaling pathway
t.Unigene003756	-	g.Unigene003756	-	ko04012	ErbB signaling pathway
t.Unigene003756	-	g.Unigene003756	-	ko04013	MAPK signaling pathway - fly
t.Unigene003756	-	g.Unigene003756	-	ko04062	Chemokine signaling pathway
t.Unigene003756	-	g.Unigene003756	-	ko04114	Oocyte meiosis
t.Unigene003756	-	g.Unigene003756	-	ko04270	Vascular smooth muscle contraction
t.Unigene003756	-	g.Unigene003756	-	ko04320	Dorso-ventral axis formation
t.Unigene003756	-	g.Unigene003756	-	ko04370	VEGF signaling pathway
t.Unigene003756	-	g.Unigene003756	-	ko04380	Osteoclast differentiation
t.Unigene003756	-	g.Unigene003756	-	ko04510	Focal adhesion
t.Unigene003756	-	g.Unigene003756	-	ko04540	Gap junction
t.Unigene003756	-	g.Unigene003756	-	ko04620	Toll-like receptor signaling pathway
t.Unigene003756	-	g.Unigene003756	-	ko04626	Plant-pathogen interaction
t.Unigene003756	-	g.Unigene003756	-	ko04650	Natural killer cell mediated cytotoxicity
t.Unigene003756	-	g.Unigene003756	-	ko04660	T cell receptor signaling pathway
t.Unigene003756	-	g.Unigene003756	-	ko04662	B cell receptor signaling pathway
t.Unigene003756	-	g.Unigene003756	-	ko04664	Fc epsilon RI signaling pathway
t.Unigene003756	-	g.Unigene003756	-	ko04666	Fc gamma R-mediated phagocytosis
t.Unigene003756	-	g.Unigene003756	-	ko04720	Long-term potentiation
t.Unigene003756	-	g.Unigene003756	-	ko04722	Neurotrophin signaling pathway
t.Unigene003756	-	g.Unigene003756	-	ko04725	Cholinergic synapse
t.Unigene003756	-	g.Unigene003756	-	ko04730	Long-term depression
t.Unigene003756	-	g.Unigene003756	-	ko04810	Regulation of actin cytoskeleton
t.Unigene003756	-	g.Unigene003756	-	ko04910	Insulin signaling pathway
t.Unigene003756	-	g.Unigene003756	-	ko04912	GnRH signaling pathway
t.Unigene003756	-	g.Unigene003756	-	ko04914	Progesterone-mediated oocyte maturation
t.Unigene003756	-	g.Unigene003756	-	ko04916	Melanogenesis
t.Unigene003756	-	g.Unigene003756	-	ko05020	Prion diseases
t.Unigene003756	-	g.Unigene003756	-	ko05164	Influenza A
t.Unigene003756	-	g.Unigene003756	-	ko05200	Pathways in cancer
t.Unigene003756	-	g.Unigene003756	-	ko05211	Renal cell carcinoma
t.Unigene003756	-	g.Unigene003756	-	ko05221	Acute myeloid leukemia
t.Unigene003791	-	g.Unigene003791	-	ko04140	Regulation of autophagy
t.Unigene003826	-	g.Unigene003826	-	ko04920	Adipocytokine signaling pathway
t.Unigene003864	-	g.Unigene003864	-	ko00040	Pentose and glucuronate interconversions
t.Unigene003864	-	g.Unigene003864	-	ko00053	Ascorbate and aldarate metabolism
t.Unigene003864	-	g.Unigene003864	-	ko00500	Starch and sucrose metabolism
t.Unigene003864	-	g.Unigene003864	-	ko00520	Amino sugar and nucleotide sugar metabolism
t.Unigene003864	-	g.Unigene003864	-	ko01100	Metabolic pathways
t.Unigene003864	-	g.Unigene003864	-	ko01110	Biosynthesis of secondary metabolites
t.Unigene003865	-	g.Unigene003865	-	ko00040	Pentose and glucuronate interconversions
t.Unigene003865	-	g.Unigene003865	-	ko00053	Ascorbate and aldarate metabolism
t.Unigene003865	-	g.Unigene003865	-	ko00500	Starch and sucrose metabolism
t.Unigene003865	-	g.Unigene003865	-	ko00520	Amino sugar and nucleotide sugar metabolism
t.Unigene003865	-	g.Unigene003865	-	ko01100	Metabolic pathways
t.Unigene003865	-	g.Unigene003865	-	ko01110	Biosynthesis of secondary metabolites
t.Unigene003866	-	g.Unigene003866	-	ko00040	Pentose and glucuronate interconversions
t.Unigene003866	-	g.Unigene003866	-	ko00053	Ascorbate and aldarate metabolism
t.Unigene003866	-	g.Unigene003866	-	ko00500	Starch and sucrose metabolism
t.Unigene003866	-	g.Unigene003866	-	ko00520	Amino sugar and nucleotide sugar metabolism
t.Unigene003866	-	g.Unigene003866	-	ko01100	Metabolic pathways
t.Unigene003866	-	g.Unigene003866	-	ko01110	Biosynthesis of secondary metabolites
t.Unigene003867	-	g.Unigene003867	-	ko00040	Pentose and glucuronate interconversions
t.Unigene003867	-	g.Unigene003867	-	ko00053	Ascorbate and aldarate metabolism
t.Unigene003867	-	g.Unigene003867	-	ko00500	Starch and sucrose metabolism
t.Unigene003867	-	g.Unigene003867	-	ko00520	Amino sugar and nucleotide sugar metabolism
t.Unigene003867	-	g.Unigene003867	-	ko01100	Metabolic pathways
t.Unigene003867	-	g.Unigene003867	-	ko01110	Biosynthesis of secondary metabolites
t.Unigene003872	-	g.Unigene003872	-	ko04122	Sulfur relay system
t.Unigene003873	-	g.Unigene003873	-	ko04122	Sulfur relay system
t.Unigene003931	-	g.Unigene003931	-	ko00230	Purine metabolism
t.Unigene003931	-	g.Unigene003931	-	ko00240	Pyrimidine metabolism
t.Unigene003931	-	g.Unigene003931	-	ko01100	Metabolic pathways
t.Unigene003931	-	g.Unigene003931	-	ko04623	Cytosolic DNA-sensing pathway
t.Unigene003935	-	g.Unigene003935	-	ko04722	Neurotrophin signaling pathway
t.Unigene003935	-	g.Unigene003935	-	ko04962	Vasopressin-regulated water reabsorption
t.Unigene003936	-	g.Unigene003936	-	ko04722	Neurotrophin signaling pathway
t.Unigene003936	-	g.Unigene003936	-	ko04962	Vasopressin-regulated water reabsorption
t.Unigene003937	-	g.Unigene003937	-	ko04722	Neurotrophin signaling pathway
t.Unigene003937	-	g.Unigene003937	-	ko04962	Vasopressin-regulated water reabsorption
t.Unigene003940	-	g.Unigene003940	-	ko04626	Plant-pathogen interaction
t.Unigene003941	-	g.Unigene003941	-	ko00030	Pentose phosphate pathway
t.Unigene003941	-	g.Unigene003941	-	ko00480	Glutathione metabolism
t.Unigene003941	-	g.Unigene003941	-	ko01100	Metabolic pathways
t.Unigene003941	-	g.Unigene003941	-	ko01110	Biosynthesis of secondary metabolites
t.Unigene003941	-	g.Unigene003941	-	ko01120	Microbial metabolism in diverse environments
t.Unigene003954	-	g.Unigene003954	-	ko00760	Nicotinate and nicotinamide metabolism
t.Unigene003954	-	g.Unigene003954	-	ko01100	Metabolic pathways
t.Unigene003955	-	g.Unigene003955	-	ko00760	Nicotinate and nicotinamide metabolism
t.Unigene003955	-	g.Unigene003955	-	ko01100	Metabolic pathways
t.Unigene003962	-	g.Unigene003962	-	ko00290	Valine, leucine and isoleucine biosynthesis
t.Unigene003962	-	g.Unigene003962	-	ko00620	Pyruvate metabolism
t.Unigene003962	-	g.Unigene003962	-	ko01100	Metabolic pathways
t.Unigene003962	-	g.Unigene003962	-	ko01110	Biosynthesis of secondary metabolites
t.Unigene003963	-	g.Unigene003963	-	ko00290	Valine, leucine and isoleucine biosynthesis
t.Unigene003963	-	g.Unigene003963	-	ko00620	Pyruvate metabolism
t.Unigene003963	-	g.Unigene003963	-	ko01100	Metabolic pathways
t.Unigene003963	-	g.Unigene003963	-	ko01110	Biosynthesis of secondary metabolites
t.Unigene003984	-	g.Unigene003984	-	ko00363	Bisphenol degradation
t.Unigene003984	-	g.Unigene003984	-	ko00624	Polycyclic aromatic hydrocarbon degradation
t.Unigene003984	-	g.Unigene003984	-	ko00627	Aminobenzoate degradation
t.Unigene003984	-	g.Unigene003984	-	ko00903	Limonene and pinene degradation
t.Unigene003984	-	g.Unigene003984	-	ko00945	Stilbenoid, diarylheptanoid and gingerol biosynthesis
t.Unigene003984	-	g.Unigene003984	-	ko01100	Metabolic pathways
t.Unigene003984	-	g.Unigene003984	-	ko01110	Biosynthesis of secondary metabolites
t.Unigene003984	-	g.Unigene003984	-	ko01120	Microbial metabolism in diverse environments
t.Unigene003985	-	g.Unigene003985	-	ko00100	Steroid biosynthesis
t.Unigene003985	-	g.Unigene003985	-	ko01100	Metabolic pathways
t.Unigene003985	-	g.Unigene003985	-	ko01110	Biosynthesis of secondary metabolites
t.Unigene003986	-	g.Unigene003986	-	ko00500	Starch and sucrose metabolism
t.Unigene003986	-	g.Unigene003986	-	ko00520	Amino sugar and nucleotide sugar metabolism
t.Unigene003988	-	g.Unigene003988	-	ko00310	Lysine degradation
t.Unigene004007	-	g.Unigene004007	-	ko00500	Starch and sucrose metabolism
t.Unigene004007	-	g.Unigene004007	-	ko00520	Amino sugar and nucleotide sugar metabolism
t.Unigene004010	-	g.Unigene004010	-	ko04120	Ubiquitin mediated proteolysis
t.Unigene004014	-	g.Unigene004014	-	ko00770	Pantothenate and CoA biosynthesis
t.Unigene004015	-	g.Unigene004015	-	ko00770	Pantothenate and CoA biosynthesis
t.Unigene004016	-	g.Unigene004016	-	ko00770	Pantothenate and CoA biosynthesis
t.Unigene004041	-	g.Unigene004041	-	ko00562	Inositol phosphate metabolism
t.Unigene004041	-	g.Unigene004041	-	ko04070	Phosphatidylinositol signaling system
t.Unigene004041	-	g.Unigene004041	-	ko04145	Phagosome
t.Unigene004041	-	g.Unigene004041	-	ko04810	Regulation of actin cytoskeleton
t.Unigene004042	-	g.Unigene004042	-	ko00562	Inositol phosphate metabolism
t.Unigene004042	-	g.Unigene004042	-	ko04070	Phosphatidylinositol signaling system
t.Unigene004042	-	g.Unigene004042	-	ko04145	Phagosome
t.Unigene004042	-	g.Unigene004042	-	ko04810	Regulation of actin cytoskeleton
t.Unigene004047	-	g.Unigene004047	-	ko00562	Inositol phosphate metabolism
t.Unigene004047	-	g.Unigene004047	-	ko01100	Metabolic pathways
t.Unigene004047	-	g.Unigene004047	-	ko04070	Phosphatidylinositol signaling system
t.Unigene004059	-	g.Unigene004059	-	ko04626	Plant-pathogen interaction
t.Unigene004059	-	g.Unigene004059	-	ko05145	Toxoplasmosis
t.Unigene004060	-	g.Unigene004060	-	ko00250	Alanine, aspartate and glutamate metabolism
t.Unigene004060	-	g.Unigene004060	-	ko00910	Nitrogen metabolism
t.Unigene004060	-	g.Unigene004060	-	ko01100	Metabolic pathways
t.Unigene004060	-	g.Unigene004060	-	ko01110	Biosynthesis of secondary metabolites
t.Unigene004060	-	g.Unigene004060	-	ko01120	Microbial metabolism in diverse environments
t.Unigene004067	-	g.Unigene004067	-	ko05014	Amyotrophic lateral sclerosis (ALS)
t.Unigene004068	-	g.Unigene004068	-	ko05014	Amyotrophic lateral sclerosis (ALS)
t.Unigene004069	-	g.Unigene004069	-	ko05014	Amyotrophic lateral sclerosis (ALS)
t.Unigene004070	-	g.Unigene004070	-	ko05014	Amyotrophic lateral sclerosis (ALS)
t.Unigene004071	-	g.Unigene004071	-	ko05014	Amyotrophic lateral sclerosis (ALS)
t.Unigene004072	-	g.Unigene004072	-	ko05014	Amyotrophic lateral sclerosis (ALS)
t.Unigene004073	-	g.Unigene004073	-	ko05014	Amyotrophic lateral sclerosis (ALS)
t.Unigene004074	-	g.Unigene004074	-	ko05014	Amyotrophic lateral sclerosis (ALS)
t.Unigene004078	-	g.Unigene004078	-	ko00400	Phenylalanine, tyrosine and tryptophan biosynthesis
t.Unigene004078	-	g.Unigene004078	-	ko01100	Metabolic pathways
t.Unigene004078	-	g.Unigene004078	-	ko01110	Biosynthesis of secondary metabolites
t.Unigene004079	-	g.Unigene004079	-	ko00400	Phenylalanine, tyrosine and tryptophan biosynthesis
t.Unigene004079	-	g.Unigene004079	-	ko01100	Metabolic pathways
t.Unigene004079	-	g.Unigene004079	-	ko01110	Biosynthesis of secondary metabolites
t.Unigene004080	-	g.Unigene004080	-	ko00400	Phenylalanine, tyrosine and tryptophan biosynthesis
t.Unigene004080	-	g.Unigene004080	-	ko01100	Metabolic pathways
t.Unigene004080	-	g.Unigene004080	-	ko01110	Biosynthesis of secondary metabolites
t.Unigene004081	-	g.Unigene004081	-	ko00400	Phenylalanine, tyrosine and tryptophan biosynthesis
t.Unigene004081	-	g.Unigene004081	-	ko01100	Metabolic pathways
t.Unigene004081	-	g.Unigene004081	-	ko01110	Biosynthesis of secondary metabolites
t.Unigene004106	-	g.Unigene004106	-	ko04110	Cell cycle
t.Unigene004106	-	g.Unigene004106	-	ko04111	Cell cycle - yeast
t.Unigene004106	-	g.Unigene004106	-	ko04113	Meiosis - yeast
t.Unigene004107	-	g.Unigene004107	-	ko04110	Cell cycle
t.Unigene004107	-	g.Unigene004107	-	ko04111	Cell cycle - yeast
t.Unigene004107	-	g.Unigene004107	-	ko04113	Meiosis - yeast
t.Unigene004108	-	g.Unigene004108	-	ko04110	Cell cycle
t.Unigene004108	-	g.Unigene004108	-	ko04111	Cell cycle - yeast
t.Unigene004108	-	g.Unigene004108	-	ko04113	Meiosis - yeast
t.Unigene004109	-	g.Unigene004109	-	ko04110	Cell cycle
t.Unigene004109	-	g.Unigene004109	-	ko04111	Cell cycle - yeast
t.Unigene004109	-	g.Unigene004109	-	ko04113	Meiosis - yeast
t.Unigene004112	-	g.Unigene004112	-	ko00250	Alanine, aspartate and glutamate metabolism
t.Unigene004112	-	g.Unigene004112	-	ko00410	beta-Alanine metabolism
t.Unigene004112	-	g.Unigene004112	-	ko00430	Taurine and hypotaurine metabolism
t.Unigene004112	-	g.Unigene004112	-	ko00650	Butanoate metabolism
t.Unigene004112	-	g.Unigene004112	-	ko01100	Metabolic pathways
t.Unigene004112	-	g.Unigene004112	-	ko01110	Biosynthesis of secondary metabolites
t.Unigene004112	-	g.Unigene004112	-	ko04940	Type I diabetes mellitus
t.Unigene004131	-	g.Unigene004131	-	ko00910	Nitrogen metabolism
t.Unigene004131	-	g.Unigene004131	-	ko01120	Microbial metabolism in diverse environments
t.Unigene004132	-	g.Unigene004132	-	ko00910	Nitrogen metabolism
t.Unigene004132	-	g.Unigene004132	-	ko01120	Microbial metabolism in diverse environments
t.Unigene004133	-	g.Unigene004133	-	ko00910	Nitrogen metabolism
t.Unigene004133	-	g.Unigene004133	-	ko01120	Microbial metabolism in diverse environments
t.Unigene004143	-	g.Unigene004143	-	ko00010	Glycolysis / Gluconeogenesis
t.Unigene004143	-	g.Unigene004143	-	ko00020	Citrate cycle (TCA cycle)
t.Unigene004143	-	g.Unigene004143	-	ko00620	Pyruvate metabolism
t.Unigene004143	-	g.Unigene004143	-	ko01100	Metabolic pathways
t.Unigene004143	-	g.Unigene004143	-	ko01110	Biosynthesis of secondary metabolites
t.Unigene004143	-	g.Unigene004143	-	ko01120	Microbial metabolism in diverse environments
t.Unigene004156	-	g.Unigene004156	-	ko00562	Inositol phosphate metabolism
t.Unigene004156	-	g.Unigene004156	-	ko01100	Metabolic pathways
t.Unigene004156	-	g.Unigene004156	-	ko04070	Phosphatidylinositol signaling system
t.Unigene004156	-	g.Unigene004156	-	ko04144	Endocytosis
t.Unigene004156	-	g.Unigene004156	-	ko04666	Fc gamma R-mediated phagocytosis
t.Unigene004156	-	g.Unigene004156	-	ko04810	Regulation of actin cytoskeleton
t.Unigene004160	-	g.Unigene004160	-	ko00130	Ubiquinone and other terpenoid-quinone biosynthesis
t.Unigene004160	-	g.Unigene004160	-	ko00360	Phenylalanine metabolism
t.Unigene004160	-	g.Unigene004160	-	ko00940	Phenylpropanoid biosynthesis
t.Unigene004160	-	g.Unigene004160	-	ko01100	Metabolic pathways
t.Unigene004160	-	g.Unigene004160	-	ko01110	Biosynthesis of secondary metabolites
t.Unigene004161	-	g.Unigene004161	-	ko00130	Ubiquinone and other terpenoid-quinone biosynthesis
t.Unigene004161	-	g.Unigene004161	-	ko00360	Phenylalanine metabolism
t.Unigene004161	-	g.Unigene004161	-	ko00940	Phenylpropanoid biosynthesis
t.Unigene004161	-	g.Unigene004161	-	ko01100	Metabolic pathways
t.Unigene004161	-	g.Unigene004161	-	ko01110	Biosynthesis of secondary metabolites
t.Unigene004169	-	g.Unigene004169	-	ko00230	Purine metabolism
t.Unigene004169	-	g.Unigene004169	-	ko01100	Metabolic pathways
t.Unigene004169	-	g.Unigene004169	-	ko01110	Biosynthesis of secondary metabolites
t.Unigene004170	-	g.Unigene004170	-	ko00230	Purine metabolism
t.Unigene004170	-	g.Unigene004170	-	ko01100	Metabolic pathways
t.Unigene004170	-	g.Unigene004170	-	ko01110	Biosynthesis of secondary metabolites
t.Unigene004171	-	g.Unigene004171	-	ko00230	Purine metabolism
t.Unigene004171	-	g.Unigene004171	-	ko01100	Metabolic pathways
t.Unigene004171	-	g.Unigene004171	-	ko01110	Biosynthesis of secondary metabolites
t.Unigene004178	-	g.Unigene004178	-	ko03013	RNA transport
t.Unigene004179	-	g.Unigene004179	-	ko03013	RNA transport
t.Unigene004180	-	g.Unigene004180	-	ko03013	RNA transport
t.Unigene004181	-	g.Unigene004181	-	ko03013	RNA transport
t.Unigene004182	-	g.Unigene004182	-	ko03013	RNA transport
t.Unigene004202	-	g.Unigene004202	-	ko00520	Amino sugar and nucleotide sugar metabolism
t.Unigene004202	-	g.Unigene004202	-	ko01100	Metabolic pathways
t.Unigene004243	-	g.Unigene004243	-	ko00510	N-Glycan biosynthesis
t.Unigene004243	-	g.Unigene004243	-	ko01100	Metabolic pathways
t.Unigene004249	-	g.Unigene004249	-	ko05016	Huntington's disease
t.Unigene004250	-	g.Unigene004250	-	ko05016	Huntington's disease
t.Unigene004252	-	g.Unigene004252	-	ko05016	Huntington's disease
t.Unigene004253	-	g.Unigene004253	-	ko05016	Huntington's disease
t.Unigene004254	-	g.Unigene004254	-	ko05016	Huntington's disease
t.Unigene004264	-	g.Unigene004264	-	ko00960	Tropane, piperidine and pyridine alkaloid biosynthesis
t.Unigene004264	-	g.Unigene004264	-	ko01100	Metabolic pathways
t.Unigene004264	-	g.Unigene004264	-	ko01110	Biosynthesis of secondary metabolites
t.Unigene004265	-	g.Unigene004265	-	ko00960	Tropane, piperidine and pyridine alkaloid biosynthesis
t.Unigene004265	-	g.Unigene004265	-	ko01100	Metabolic pathways
t.Unigene004265	-	g.Unigene004265	-	ko01110	Biosynthesis of secondary metabolites
t.Unigene004274	-	g.Unigene004274	-	ko00906	Carotenoid biosynthesis
t.Unigene004274	-	g.Unigene004274	-	ko01100	Metabolic pathways
t.Unigene004274	-	g.Unigene004274	-	ko01110	Biosynthesis of secondary metabolites
t.Unigene004276	-	g.Unigene004276	-	ko00906	Carotenoid biosynthesis
t.Unigene004276	-	g.Unigene004276	-	ko01100	Metabolic pathways
t.Unigene004276	-	g.Unigene004276	-	ko01110	Biosynthesis of secondary metabolites
t.Unigene004277	-	g.Unigene004277	-	ko00906	Carotenoid biosynthesis
t.Unigene004277	-	g.Unigene004277	-	ko01100	Metabolic pathways
t.Unigene004277	-	g.Unigene004277	-	ko01110	Biosynthesis of secondary metabolites
t.Unigene004279	-	g.Unigene004279	-	ko03040	Spliceosome
t.Unigene004280	-	g.Unigene004280	-	ko03040	Spliceosome
t.Unigene004281	-	g.Unigene004281	-	ko03040	Spliceosome
t.Unigene004282	-	g.Unigene004282	-	ko03040	Spliceosome
t.Unigene004283	-	g.Unigene004283	-	ko03040	Spliceosome
t.Unigene004284	-	g.Unigene004284	-	ko03040	Spliceosome
t.Unigene004304	-	g.Unigene004304	-	ko00970	Aminoacyl-tRNA biosynthesis
t.Unigene004306	-	g.Unigene004306	-	ko00970	Aminoacyl-tRNA biosynthesis
t.Unigene004307	-	g.Unigene004307	-	ko00970	Aminoacyl-tRNA biosynthesis
t.Unigene004311	-	g.Unigene004311	-	ko00350	Tyrosine metabolism
t.Unigene004311	-	g.Unigene004311	-	ko01100	Metabolic pathways
t.Unigene004311	-	g.Unigene004311	-	ko01110	Biosynthesis of secondary metabolites
t.Unigene004312	-	g.Unigene004312	-	ko00350	Tyrosine metabolism
t.Unigene004312	-	g.Unigene004312	-	ko01100	Metabolic pathways
t.Unigene004312	-	g.Unigene004312	-	ko01110	Biosynthesis of secondary metabolites
t.Unigene004313	-	g.Unigene004313	-	ko00350	Tyrosine metabolism
t.Unigene004313	-	g.Unigene004313	-	ko01100	Metabolic pathways
t.Unigene004313	-	g.Unigene004313	-	ko01110	Biosynthesis of secondary metabolites
t.Unigene004314	-	g.Unigene004314	-	ko00350	Tyrosine metabolism
t.Unigene004314	-	g.Unigene004314	-	ko01100	Metabolic pathways
t.Unigene004314	-	g.Unigene004314	-	ko01110	Biosynthesis of secondary metabolites
t.Unigene004315	-	g.Unigene004315	-	ko00350	Tyrosine metabolism
t.Unigene004315	-	g.Unigene004315	-	ko01100	Metabolic pathways
t.Unigene004315	-	g.Unigene004315	-	ko01110	Biosynthesis of secondary metabolites
t.Unigene004316	-	g.Unigene004316	-	ko03015	mRNA surveillance pathway
t.Unigene004321	-	g.Unigene004321	-	ko00240	Pyrimidine metabolism
t.Unigene004321	-	g.Unigene004321	-	ko01100	Metabolic pathways
t.Unigene004322	-	g.Unigene004322	-	ko00240	Pyrimidine metabolism
t.Unigene004322	-	g.Unigene004322	-	ko01100	Metabolic pathways
t.Unigene004343	-	g.Unigene004343	-	ko03450	Non-homologous end-joining
t.Unigene004344	-	g.Unigene004344	-	ko03015	mRNA surveillance pathway
t.Unigene004358	-	g.Unigene004358	-	ko04626	Plant-pathogen interaction
t.Unigene004362	-	g.Unigene004362	-	ko00230	Purine metabolism
t.Unigene004362	-	g.Unigene004362	-	ko00240	Pyrimidine metabolism
t.Unigene004362	-	g.Unigene004362	-	ko04623	Cytosolic DNA-sensing pathway
t.Unigene004369	-	g.Unigene004369	-	ko00908	Zeatin biosynthesis
t.Unigene004369	-	g.Unigene004369	-	ko01100	Metabolic pathways
t.Unigene004369	-	g.Unigene004369	-	ko01110	Biosynthesis of secondary metabolites
t.Unigene004380	-	g.Unigene004380	-	ko00280	Valine, leucine and isoleucine degradation
t.Unigene004380	-	g.Unigene004380	-	ko01100	Metabolic pathways
t.Unigene004437	-	g.Unigene004437	-	ko00480	Glutathione metabolism
t.Unigene004437	-	g.Unigene004437	-	ko00980	Metabolism of xenobiotics by cytochrome P450
t.Unigene004437	-	g.Unigene004437	-	ko00982	Drug metabolism - cytochrome P450
t.Unigene004440	-	g.Unigene004440	-	ko00480	Glutathione metabolism
t.Unigene004440	-	g.Unigene004440	-	ko00980	Metabolism of xenobiotics by cytochrome P450
t.Unigene004440	-	g.Unigene004440	-	ko00982	Drug metabolism - cytochrome P450
t.Unigene004441	-	g.Unigene004441	-	ko00480	Glutathione metabolism
t.Unigene004441	-	g.Unigene004441	-	ko00980	Metabolism of xenobiotics by cytochrome P450
t.Unigene004441	-	g.Unigene004441	-	ko00982	Drug metabolism - cytochrome P450
t.Unigene004442	-	g.Unigene004442	-	ko00260	Glycine, serine and threonine metabolism
t.Unigene004442	-	g.Unigene004442	-	ko00270	Cysteine and methionine metabolism
t.Unigene004442	-	g.Unigene004442	-	ko00300	Lysine biosynthesis
t.Unigene004442	-	g.Unigene004442	-	ko01100	Metabolic pathways
t.Unigene004442	-	g.Unigene004442	-	ko01110	Biosynthesis of secondary metabolites
t.Unigene004442	-	g.Unigene004442	-	ko01120	Microbial metabolism in diverse environments
t.Unigene004443	-	g.Unigene004443	-	ko00260	Glycine, serine and threonine metabolism
t.Unigene004443	-	g.Unigene004443	-	ko00270	Cysteine and methionine metabolism
t.Unigene004443	-	g.Unigene004443	-	ko00300	Lysine biosynthesis
t.Unigene004443	-	g.Unigene004443	-	ko01100	Metabolic pathways
t.Unigene004443	-	g.Unigene004443	-	ko01110	Biosynthesis of secondary metabolites
t.Unigene004443	-	g.Unigene004443	-	ko01120	Microbial metabolism in diverse environments
t.Unigene004471	-	g.Unigene004471	-	ko03018	RNA degradation
[truncated: 30,236 more rows]

## Sheet: KEGG_gene_list
	Tabble S2 Result of metabolic pathway analysis for unigenes by KEGG annotation
Pathway ID	Pathway	transcript_number
ko01100	Metabolic pathways	3684
ko01110	Biosynthesis of secondary metabolites	1616
ko01120	Microbial metabolism in diverse environments	803
ko03010	Ribosome	509
ko04141	Protein processing in endoplasmic reticulum	507
ko03040	Spliceosome	469
ko03013	RNA transport	457
ko00500	Starch and sucrose metabolism	403
ko00230	Purine metabolism	388
ko04110	Cell cycle	355
ko05152	Tuberculosis	337
ko00240	Pyrimidine metabolism	330
ko03018	RNA degradation	327
ko04144	Endocytosis	320
ko03015	mRNA surveillance pathway	315
ko04075	Plant hormone signal transduction	301
ko05164	Influenza A	297
ko00010	Glycolysis / Gluconeogenesis	284
ko04114	Oocyte meiosis	279
ko05016	Huntington's disease	279
ko04626	Plant-pathogen interaction	271
ko05200	Pathways in cancer	266
ko04120	Ubiquitin mediated proteolysis	265
ko00520	Amino sugar and nucleotide sugar metabolism	263
ko03008	Ribosome biogenesis in eukaryotes	258
ko05010	Alzheimer's disease	255
ko04111	Cell cycle - yeast	247
ko05145	Toxoplasmosis	238
ko04910	Insulin signaling pathway	231
ko04722	Neurotrophin signaling pathway	226
ko00620	Pyruvate metabolism	224
ko04145	Phagosome	224
ko04810	Regulation of actin cytoskeleton	219
ko00970	Aminoacyl-tRNA biosynthesis	217
ko00190	Oxidative phosphorylation	211
ko00940	Phenylpropanoid biosynthesis	211
ko02010	ABC transporters	208
ko04146	Peroxisome	204
ko05133	Pertussis	200
ko04113	Meiosis - yeast	196
ko05162	Measles	193
ko00710	Carbon fixation in photosynthetic organisms	189
ko00680	Methane metabolism	187
ko03440	Homologous recombination	186
ko00330	Arginine and proline metabolism	183
ko04070	Phosphatidylinositol signaling system	182
ko04612	Antigen processing and presentation	178
ko04914	Progesterone-mediated oocyte maturation	173
ko04976	Bile secretion	173
ko05142	Chagas disease (American trypanosomiasis)	172
ko04142	Lysosome	164
ko04310	Wnt signaling pathway	162
ko04666	Fc gamma R-mediated phagocytosis	159
ko05012	Parkinson's disease	155
ko00280	Valine, leucine and isoleucine degradation	153
ko00564	Glycerophospholipid metabolism	153
ko00562	Inositol phosphate metabolism	151
ko00020	Citrate cycle (TCA cycle)	148
ko04210	Apoptosis	148
ko04010	MAPK signaling pathway	147
ko03030	DNA replication	146
ko04510	Focal adhesion	144
ko00480	Glutathione metabolism	143
ko00510	N-Glycan biosynthesis	142
ko03420	Nucleotide excision repair	141
ko04620	Toll-like receptor signaling pathway	139
ko00460	Cyanoamino acid metabolism	133
ko05140	Leishmaniasis	133
ko00071	Fatty acid metabolism	126
ko00130	Ubiquinone and other terpenoid-quinone biosynthesis	126
ko00270	Cysteine and methionine metabolism	125
ko00910	Nitrogen metabolism	122
ko03060	Protein export	122
ko00250	Alanine, aspartate and glutamate metabolism	120
ko03050	Proteasome	120
ko04720	Long-term potentiation	120
ko04350	TGF-beta signaling pathway	119
ko04150	mTOR signaling pathway	118
ko00513	Various types of N-glycan biosynthesis	117
ko04360	Axon guidance	116
ko04530	Tight junction	116
ko00260	Glycine, serine and threonine metabolism	115
ko03430	Mismatch repair	115
ko04020	Calcium signaling pathway	113
ko04520	Adherens junction	113
ko00051	Fructose and mannose metabolism	111
ko04724	Glutamatergic synapse	111
ko05130	Pathogenic Escherichia coli infection	111
ko05131	Shigellosis	108
ko00630	Glyoxylate and dicarboxylate metabolism	107
ko04621	NOD-like receptor signaling pathway	107
ko00561	Glycerolipid metabolism	105
ko00900	Terpenoid backbone biosynthesis	104
ko00360	Phenylalanine metabolism	103
ko00290	Valine, leucine and isoleucine biosynthesis	102
ko03410	Base excision repair	102
ko00030	Pentose phosphate pathway	100
ko04912	GnRH signaling pathway	99
ko00640	Propanoate metabolism	98
ko04140	Regulation of autophagy	98
ko00511	Other glycan degradation	96
ko05100	Bacterial invasion of epithelial cells	96
ko00052	Galactose metabolism	94
ko00310	Lysine degradation	94
ko04270	Vascular smooth muscle contraction	94
ko00720	Carbon fixation pathways in prokaryotes	93
ko04930	Type II diabetes mellitus	93
ko05110	Vibrio cholerae infection	93
ko04916	Melanogenesis	92
ko04370	VEGF signaling pathway	91
ko00380	Tryptophan metabolism	90
ko00053	Ascorbate and aldarate metabolism	89
ko03320	PPAR signaling pathway	89
ko04115	p53 signaling pathway	89
ko00563	Glycosylphosphatidylinositol(GPI)-anchor biosynthesis	87
ko00770	Pantothenate and CoA biosynthesis	86
ko04540	Gap junction	86
ko00040	Pentose and glucuronate interconversions	85
ko00860	Porphyrin and chlorophyll metabolism	85
ko05322	Systemic lupus erythematosus	85
ko04662	B cell receptor signaling pathway	84
ko00350	Tyrosine metabolism	83
ko00410	beta-Alanine metabolism	83
ko04660	T cell receptor signaling pathway	83
ko04920	Adipocytokine signaling pathway	79
ko00982	Drug metabolism - cytochrome P450	77
ko05020	Prion diseases	77
ko00340	Histidine metabolism	76
ko04650	Natural killer cell mediated cytotoxicity	76
ko00600	Sphingolipid metabolism	75
ko04130	SNARE interactions in vesicular transport	75
ko05160	Hepatitis C	75
ko05416	Viral myocarditis	75
ko04320	Dorso-ventral axis formation	74
ko05410	Hypertrophic cardiomyopathy (HCM)	74
ko00980	Metabolism of xenobiotics by cytochrome P450	70
ko04062	Chemokine signaling pathway	70
ko05014	Amyotrophic lateral sclerosis (ALS)	70
ko00195	Photosynthesis	69
ko04962	Vasopressin-regulated water reabsorption	69
ko00760	Nicotinate and nicotinamide metabolism	66
ko03022	Basal transcription factors	66
ko04670	Leukocyte transendothelial migration	66
ko00670	One carbon pool by folate	65
ko00400	Phenylalanine, tyrosine and tryptophan biosynthesis	64
ko04710	Circadian rhythm - mammal	63
ko00531	Glycosaminoglycan degradation	61
ko04745	Phototransduction - fly	61
ko05211	Renal cell carcinoma	61
ko00540	Lipopolysaccharide biosynthesis	59
ko00592	alpha-Linolenic acid metabolism	59
ko04712	Circadian rhythm - plant	58
ko00903	Limonene and pinene degradation	57
ko00945	Stilbenoid, diarylheptanoid and gingerol biosynthesis	57
ko04012	ErbB signaling pathway	57
ko00650	Butanoate metabolism	56
ko00920	Sulfur metabolism	55
ko04380	Osteoclast differentiation	55
ko04972	Pancreatic secretion	54
ko01040	Biosynthesis of unsaturated fatty acids	53
ko04610	Complement and coagulation cascades	53
ko04730	Long-term depression	53
ko04961	Endocrine and other factor-regulated calcium reabsorption	53
ko00061	Fatty acid biosynthesis	52
ko00627	Aminobenzoate degradation	52
ko04623	Cytosolic DNA-sensing pathway	51
ko00624	Polycyclic aromatic hydrocarbon degradation	50
ko04725	Cholinergic synapse	50
ko04940	Type I diabetes mellitus	50
ko04340	Hedgehog signaling pathway	48
ko04664	Fc epsilon RI signaling pathway	48
ko00625	Chloroalkane and chloroalkene degradation	47
ko00904	Diterpenoid biosynthesis	47
ko05221	Acute myeloid leukemia	45
ko00790	Folate biosynthesis	44
ko04970	Salivary secretion	44
ko04971	Gastric acid secretion	44
ko05120	Epithelial cell signaling in Helicobacter pylori infection	44
ko00363	Bisphenol degradation	43
ko00983	Drug metabolism - other enzymes	43
ko03070	Bacterial secretion system	43
ko04112	Cell cycle - Caulobacter	43
ko04960	Aldosterone-regulated sodium reabsorption	43
ko04964	Proximal tubule bicarbonate reclamation	43
ko05412	Arrhythmogenic right ventricular cardiomyopathy (ARVC)	42
ko00300	Lysine biosynthesis	40
ko00604	Glycosphingolipid biosynthesis - ganglio series	40
ko00830	Retinol metabolism	40
ko05323	Rheumatoid arthritis	39
ko00450	Selenocompound metabolism	38
ko02020	Two-component system	38
ko04013	MAPK signaling pathway - fly	38
ko04330	Notch signaling pathway	38
ko05146	Amoebiasis	38
ko04978	Mineral absorption	37
ko00100	Steroid biosynthesis	35
ko00565	Ether lipid metabolism	34
ko00590	Arachidonic acid metabolism	34
ko03450	Non-homologous end-joining	34
ko04740	Olfactory transduction	34
ko00740	Riboflavin metabolism	32
ko00941	Flavonoid biosynthesis	32
ko04122	Sulfur relay system	32
ko00626	Naphthalene degradation	31
ko00960	Tropane, piperidine and pyridine alkaloid biosynthesis	31
ko04744	Phototransduction	30
ko00603	Glycosphingolipid biosynthesis - globo series	29
ko04260	Cardiac muscle contraction	29
ko04622	RIG-I-like receptor signaling pathway	29
ko05150	Staphylococcus aureus infection	29
ko00906	Carotenoid biosynthesis	28
ko00521	Streptomycin biosynthesis	27
ko04966	Collecting duct acid secretion	27
ko00362	Benzoate degradation	26
ko00730	Thiamine metabolism	26
ko00471	D-Glutamine and D-glutamate metabolism	25
ko00196	Photosynthesis - antenna proteins	24
ko00550	Peptidoglycan biosynthesis	23
ko00062	Fatty acid elongation in mitochondria	22
ko00430	Taurine and hypotaurine metabolism	22
ko04973	Carbohydrate digestion and absorption	22
ko00944	Flavone and flavonol biosynthesis	20
ko00780	Biotin metabolism	18
ko00785	Lipoic acid metabolism	18
ko00908	Zeatin biosynthesis	18
ko04974	Protein digestion and absorption	18
ko00905	Brassinosteroid biosynthesis	17
ko04011	MAPK signaling pathway - yeast	16
ko00750	Vitamin B6 metabolism	14
ko00072	Synthesis and degradation of ketone bodies	12
ko00514	Other types of O-glycan biosynthesis	12
ko00660	C5-Branched dibasic acid metabolism	12
ko04512	ECM-receptor interaction	12
ko04975	Fat digestion and absorption	12
ko05340	Primary immunodeficiency	12
ko00591	Linoleic acid metabolism	11
ko00930	Caprolactam degradation	11
ko02040	Flagellar assembly	11
ko04711	Circadian rhythm - fly	11
ko00440	Phosphonate and phosphinate metabolism	10
ko00643	Styrene degradation	10
ko01053	Biosynthesis of siderophore group nonribosomal peptides	10
ko04614	Renin-angiotensin system	10
ko05143	African trypanosomiasis	10
ko00253	Tetracycline biosynthesis	9
ko00361	Chlorocyclohexane and chlorobenzene degradation	9
ko00902	Monoterpenoid biosynthesis	9
ko00140	Steroid hormone biosynthesis	8
ko00534	Glycosaminoglycan biosynthesis - heparan sulfate	8
ko04630	Jak-STAT signaling pathway	8
ko04742	Taste transduction	8
ko00281	Geraniol degradation	7
ko00942	Anthocyanin biosynthesis	7
ko02030	Bacterial chemotaxis	7
ko04080	Neuroactive ligand-receptor interaction	7
ko04514	Cell adhesion molecules (CAMs)	7
ko04977	Vitamin digestion and absorption	7
ko00364	Fluorobenzoate degradation	6
ko00532	Glycosaminoglycan biosynthesis - chondroitin sulfate	6
ko00623	Toluene degradation	6
ko00909	Sesquiterpenoid biosynthesis	5
ko02060	Phosphotransferase system (PTS)	5
ko00232	Caffeine metabolism	4
ko05320	Autoimmune thyroid disease	3
ko00120	Primary bile acid biosynthesis	2
ko00901	Indole alkaloid biosynthesis	2
ko00523	Polyketide sugar unit biosynthesis	1
ko00533	Glycosaminoglycan biosynthesis - keratan sulfate	1
ko00966	Glucosinolate biosynthesis	1
ko04060	Cytokine-cytokine receptor interaction	1
ko04640	Hematopoietic cell lineage	1
ko04672	Intestinal immune network for IgA production	1
ko05144	Malaria	1
ko05310	Asthma	1
