# Supplementary material for: De novo transcriptome sequencing and comparative analysis to discover genes related to floral development in Cymbidium faberi Rolfe
Source: Springerplus. 2016 Aug 30;5(1):1458. doi: 10.1186/s40064-016-3089-1 (PMC5082062; doi:10.1186/s40064-016-3089-1)
Supplement: Supplementary file 4 — Additional file 4: Table S3. Unigenes that share homology with MADS-box genes. [file 40064_2016_3089_MOESM4_ESM.xls]

## Sheet: Sheet1
	Table S3 The unigenes that share homology with MADS-box genes
gene_id	nr_bestmatch	Arabidopsis_genename	Arabidopsis_description
g.Unigene083961	gi|300078688|gb|ADJ67241.1|_MADS_box_transcription_factor_11_[Oncidium_hybrid_cultivar]	2016-09-01	K-box region and MADS-box transcription factor family protein [Source:TAIR_LOCUS;Acc:AT5G15800]
g.Unigene083969	gi|300078688|gb|ADJ67241.1|_MADS_box_transcription_factor_11_[Oncidium_hybrid_cultivar]	2016-09-01	K-box region and MADS-box transcription factor family protein [Source:TAIR_LOCUS;Acc:AT5G15800]
g.Unigene083959	gi|300078688|gb|ADJ67241.1|_MADS_box_transcription_factor_11_[Oncidium_hybrid_cultivar]	2016-09-02	K-box region and MADS-box transcription factor family protein [Source:TAIR_LOCUS;Acc:AT3G02310]
g.Unigene083965	gi|300078688|gb|ADJ67241.1|_MADS_box_transcription_factor_11_[Oncidium_hybrid_cultivar]	2016-09-02	K-box region and MADS-box transcription factor family protein [Source:TAIR_LOCUS;Acc:AT3G02310]
g.Unigene027879	gi|6467976|gb|AAF13262.1|AF198176_1_MADS_box_protein_DOMADS3_[Dendrobium_grex_Madame_Thong-In]	2016-09-03	K-box region and MADS-box transcription factor family protein [Source:TAIR_LOCUS;Acc:AT1G24260]
g.Unigene032736	gi|3912996|sp|Q38694.1|AGL9_ARADE_RecName:_Full=Agamous-like_MADS-box_protein_AGL9_homolog;_AltName:_Full=OM1	2016-09-03	K-box region and MADS-box transcription factor family protein [Source:TAIR_LOCUS;Acc:AT1G24260]
g.Unigene098588	gi|384096580|gb|AFH66785.1|_SEP-like_MADS-box_protein_[Cymbidium_ensifolium]	2016-09-03	K-box region and MADS-box transcription factor family protein [Source:TAIR_LOCUS;Acc:AT1G24260]
g.Unigene103490	gi|283476340|emb|CAX65571.1|_GRCD5_protein_[Gerbera_hybrid_cultivar]	2016-09-03	K-box region and MADS-box transcription factor family protein [Source:TAIR_LOCUS;Acc:AT1G24260]
g.Unigene031019	gi|374432933|gb|AEZ51869.1|_MADS-box_protein_3_[Cymbidium_ensifolium]	AG	K-box region and MADS-box transcription factor family protein [Source:TAIR_LOCUS;Acc:AT4G18960]
g.Unigene031020	gi|374432933|gb|AEZ51869.1|_MADS-box_protein_3_[Cymbidium_ensifolium]	AG	K-box region and MADS-box transcription factor family protein [Source:TAIR_LOCUS;Acc:AT4G18960]
g.Unigene042981	gi|18650789|gb|AAL76415.1|AF234617_1_MADS-box_transcription_factor_[Phalaenopsis_equestris]	AG	K-box region and MADS-box transcription factor family protein [Source:TAIR_LOCUS;Acc:AT4G18960]
g.Unigene042982	gi|310006631|gb|ADP00515.1|_MADS-box_factor_MADS1_[Cymbidium_ensifolium]	AG	K-box region and MADS-box transcription factor family protein [Source:TAIR_LOCUS;Acc:AT4G18960]
g.Unigene049312	gi|74053669|gb|AAZ95251.1|_AGAMOUS-like_transcription_factor_[Dendrobium_crumenatum]	AG	K-box region and MADS-box transcription factor family protein [Source:TAIR_LOCUS;Acc:AT4G18960]
g.Unigene054073	gi|159459972|gb|ABW96394.1|_AGAMOUS-related_protein_[Dendrobium_moniliforme]	AG	K-box region and MADS-box transcription factor family protein [Source:TAIR_LOCUS;Acc:AT4G18960]
g.Unigene054074	gi|159459972|gb|ABW96394.1|_AGAMOUS-related_protein_[Dendrobium_moniliforme]	AG	K-box region and MADS-box transcription factor family protein [Source:TAIR_LOCUS;Acc:AT4G18960]
g.Unigene060915	gi|310006633|gb|ADP00516.1|_MADS-box_factor_MADS2_[Cymbidium_ensifolium]	AG	K-box region and MADS-box transcription factor family protein [Source:TAIR_LOCUS;Acc:AT4G18960]
g.Unigene060916	gi|310006633|gb|ADP00516.1|_MADS-box_factor_MADS2_[Cymbidium_ensifolium]	AG	K-box region and MADS-box transcription factor family protein [Source:TAIR_LOCUS;Acc:AT4G18960]
g.Unigene060917	gi|310006633|gb|ADP00516.1|_MADS-box_factor_MADS2_[Cymbidium_ensifolium]	AG	K-box region and MADS-box transcription factor family protein [Source:TAIR_LOCUS;Acc:AT4G18960]
g.Unigene060918	gi|310006633|gb|ADP00516.1|_MADS-box_factor_MADS2_[Cymbidium_ensifolium]	AG	K-box region and MADS-box transcription factor family protein [Source:TAIR_LOCUS;Acc:AT4G18960]
g.Unigene133449	gi|52789958|gb|AAU87582.1|_MADS9_protein_[Gossypium_hirsutum]	AGL15	AGAMOUS-like 15 [Source:TAIR_LOCUS;Acc:AT5G13790]
g.Unigene003994	gi|161158840|emb|CAM59078.1|_MIKC-type_MADS-box_transcription_factor_WM30_[Triticum_aestivum]	AGL16	AGAMOUS-like 16 [Source:TAIR_LOCUS;Acc:AT3G57230]
g.Unigene056958	gi|359492513|ref|XP_002283694.2|_PREDICTED:_MADS-box_transcription_factor_27_[Vitis_vinifera]	AGL16	AGAMOUS-like 16 [Source:TAIR_LOCUS;Acc:AT3G57230]
g.Unigene056961	gi|359492513|ref|XP_002283694.2|_PREDICTED:_MADS-box_transcription_factor_27_[Vitis_vinifera]	AGL16	AGAMOUS-like 16 [Source:TAIR_LOCUS;Acc:AT3G57230]
g.Unigene079916	gi|161158840|emb|CAM59078.1|_MIKC-type_MADS-box_transcription_factor_WM30_[Triticum_aestivum]	AGL16	AGAMOUS-like 16 [Source:TAIR_LOCUS;Acc:AT3G57230]
g.Unigene079918	gi|161158840|emb|CAM59078.1|_MIKC-type_MADS-box_transcription_factor_WM30_[Triticum_aestivum]	AGL16	AGAMOUS-like 16 [Source:TAIR_LOCUS;Acc:AT3G57230]
g.Unigene079923	gi|161158840|emb|CAM59078.1|_MIKC-type_MADS-box_transcription_factor_WM30_[Triticum_aestivum]	AGL16	AGAMOUS-like 16 [Source:TAIR_LOCUS;Acc:AT3G57230]
g.Unigene079927	gi|161158840|emb|CAM59078.1|_MIKC-type_MADS-box_transcription_factor_WM30_[Triticum_aestivum]	AGL16	AGAMOUS-like 16 [Source:TAIR_LOCUS;Acc:AT3G57230]
g.Unigene000889	gi|357163972|ref|XP_003579908.1|_PREDICTED:_MADS-box_transcription_factor_27-like_[Brachypodium_distachyon]	AGL21	AGAMOUS-like 21 [Source:TAIR_LOCUS;Acc:AT4G37940]
g.Unigene053290	gi|357149767|ref|XP_003575226.1|_PREDICTED:_MADS-box_transcription_factor_27-like_[Brachypodium_distachyon]	AGL21	AGAMOUS-like 21 [Source:TAIR_LOCUS;Acc:AT4G37940]
g.Unigene053294	gi|357149767|ref|XP_003575226.1|_PREDICTED:_MADS-box_transcription_factor_27-like_[Brachypodium_distachyon]	AGL21	AGAMOUS-like 21 [Source:TAIR_LOCUS;Acc:AT4G37940]
g.Unigene053296	gi|356527989|ref|XP_003532588.1|_PREDICTED:_LOW_QUALITY_PROTEIN:_MADS-box_transcription_factor_27-like_[Glycine_max]	AGL21	AGAMOUS-like 21 [Source:TAIR_LOCUS;Acc:AT4G37940]
g.Unigene053297	gi|356527989|ref|XP_003532588.1|_PREDICTED:_LOW_QUALITY_PROTEIN:_MADS-box_transcription_factor_27-like_[Glycine_max]	AGL21	AGAMOUS-like 21 [Source:TAIR_LOCUS;Acc:AT4G37940]
g.Unigene007244	gi|357154862|ref|XP_003576926.1|_PREDICTED:_agamous-like_MADS-box_protein_AGL62-like_[Brachypodium_distachyon]	AGL29	AGAMOUS-like 29 [Source:TAIR_LOCUS;Acc:AT2G34440]
g.Unigene007245	gi|357154862|ref|XP_003576926.1|_PREDICTED:_agamous-like_MADS-box_protein_AGL62-like_[Brachypodium_distachyon]	AGL29	AGAMOUS-like 29 [Source:TAIR_LOCUS;Acc:AT2G34440]
g.Unigene088366	gi|357154862|ref|XP_003576926.1|_PREDICTED:_agamous-like_MADS-box_protein_AGL62-like_[Brachypodium_distachyon]	AGL29	AGAMOUS-like 29 [Source:TAIR_LOCUS;Acc:AT2G34440]
g.Unigene088368	gi|357154862|ref|XP_003576926.1|_PREDICTED:_agamous-like_MADS-box_protein_AGL62-like_[Brachypodium_distachyon]	AGL29	AGAMOUS-like 29 [Source:TAIR_LOCUS;Acc:AT2G34440]
g.Unigene070020	gi|347723538|gb|AEP19345.1|_MADS_box_protein_[Phalaenopsis_equestris]	AGL42	AGAMOUS-like 42 [Source:TAIR_LOCUS;Acc:AT5G62165]
g.Unigene070023	gi|347723538|gb|AEP19345.1|_MADS_box_protein_[Phalaenopsis_equestris]	AGL42	AGAMOUS-like 42 [Source:TAIR_LOCUS;Acc:AT5G62165]
g.Unigene048563	gi|421957996|gb|AFX72875.1|_MADS-box_protein_AGL86,_partial_[Aquilegia_coerulea]	AGL49	AGAMOUS-like 49 [Source:TAIR_LOCUS;Acc:AT1G60040]
g.Unigene031569	gi|300078680|gb|ADJ67237.1|_MADS_box_transcription_factor_1_[Oncidium_hybrid_cultivar]	AGL6	AGAMOUS-like 6 [Source:TAIR_LOCUS;Acc:AT2G45650]
g.Unigene032315	gi|225453839|ref|XP_002277624.1|_PREDICTED:_MADS-box_protein_3_[Vitis_vinifera]	AGL6	AGAMOUS-like 6 [Source:TAIR_LOCUS;Acc:AT2G45650]
g.Unigene007246	gi|475609272|gb|EMT27327.1|_Agamous-like_MADS-box_protein_AGL62_[Aegilops_tauschii]	AGL61	AGAMOUS-like 61 [Source:TAIR_LOCUS;Acc:AT2G24840]
g.Unigene088365	gi|475609272|gb|EMT27327.1|_Agamous-like_MADS-box_protein_AGL62_[Aegilops_tauschii]	AGL61	AGAMOUS-like 61 [Source:TAIR_LOCUS;Acc:AT2G24840]
g.Unigene088370	gi|475609272|gb|EMT27327.1|_Agamous-like_MADS-box_protein_AGL62_[Aegilops_tauschii]	AGL61	AGAMOUS-like 61 [Source:TAIR_LOCUS;Acc:AT2G24840]
g.Unigene088371	gi|475609272|gb|EMT27327.1|_Agamous-like_MADS-box_protein_AGL62_[Aegilops_tauschii]	AGL61	AGAMOUS-like 61 [Source:TAIR_LOCUS;Acc:AT2G24840]
g.Unigene010512	gi|343160541|emb|CAX16990.1|_MADS1_protein_[Eschscholzia_californica]	AGL65	AGAMOUS-like 65 [Source:TAIR_LOCUS;Acc:AT1G18750]
g.Unigene010513	gi|343160541|emb|CAX16990.1|_MADS1_protein_[Eschscholzia_californica]	AGL65	AGAMOUS-like 65 [Source:TAIR_LOCUS;Acc:AT1G18750]
g.Unigene096076	gi|343160541|emb|CAX16990.1|_MADS1_protein_[Eschscholzia_californica]	AGL65	AGAMOUS-like 65 [Source:TAIR_LOCUS;Acc:AT1G18750]
g.Unigene096077	gi|343160541|emb|CAX16990.1|_MADS1_protein_[Eschscholzia_californica]	AGL65	AGAMOUS-like 65 [Source:TAIR_LOCUS;Acc:AT1G18750]
g.Unigene076558	gi|168027203|ref|XP_001766120.1|_type_I-M_alpha_MADS-domain_protein_PPTIM2_[Physcomitrella_patens_subsp._patens]	AGL71	AGAMOUS-like 71 [Source:TAIR_LOCUS;Acc:AT5G51870]
g.Unigene067779	gi|401886017|gb|AFQ31623.1|_AP1-like_MADS-box_protein_[Cymbidium_ensifolium]	AGL8	AGAMOUS-like 8 [Source:TAIR_LOCUS;Acc:AT5G60910]
g.Unigene035630	gi|372121980|gb|AEX86945.1|_AP1-like_protein_[Cymbidium_faberi]	AP1	K-box region and MADS-box transcription factor family protein [Source:TAIR_LOCUS;Acc:AT1G69120]
g.Unigene035632	gi|372121980|gb|AEX86945.1|_AP1-like_protein_[Cymbidium_faberi]	AP1	K-box region and MADS-box transcription factor family protein [Source:TAIR_LOCUS;Acc:AT1G69120]
g.Unigene043351	gi|445069044|gb|AGE15496.1|_MADS1_[Cymbidium_faberi]	AP1	K-box region and MADS-box transcription factor family protein [Source:TAIR_LOCUS;Acc:AT1G69120]
g.Unigene055435	gi|150834521|dbj|BAF69022.1|_MADS-box_protein_[Phalaenopsis_hybrid_cultivar]	AP1	K-box region and MADS-box transcription factor family protein [Source:TAIR_LOCUS;Acc:AT1G69120]
g.Unigene074427	gi|73427360|gb|AAZ76263.1|_AP1-related_protein_[Phalaenopsis_amabilis]	AP1	K-box region and MADS-box transcription factor family protein [Source:TAIR_LOCUS;Acc:AT1G69120]
g.Unigene074430	gi|73427360|gb|AAZ76263.1|_AP1-related_protein_[Phalaenopsis_amabilis]	AP1	K-box region and MADS-box transcription factor family protein [Source:TAIR_LOCUS;Acc:AT1G69120]
g.Unigene000211	gi|38680578|gb|AAR26626.1|_MADS_box_transcription_factor_[Phalaenopsis_equestris]	AP3	K-box region and MADS-box transcription factor family protein [Source:TAIR_LOCUS;Acc:AT3G54340]
g.Unigene000212	gi|38680578|gb|AAR26626.1|_MADS_box_transcription_factor_[Phalaenopsis_equestris]	AP3	K-box region and MADS-box transcription factor family protein [Source:TAIR_LOCUS;Acc:AT3G54340]
g.Unigene000213	gi|38680578|gb|AAR26626.1|_MADS_box_transcription_factor_[Phalaenopsis_equestris]	AP3	K-box region and MADS-box transcription factor family protein [Source:TAIR_LOCUS;Acc:AT3G54340]
g.Unigene000380	gi|298112180|gb|ADI58467.1|_AP3_[Cymbidium_faberi]	AP3	K-box region and MADS-box transcription factor family protein [Source:TAIR_LOCUS;Acc:AT3G54340]
g.Unigene001094	gi|237701153|gb|ACR16037.1|_DEFICIENS-like_MADS-box_transcription_factor_[Gongora_galeata]	AP3	K-box region and MADS-box transcription factor family protein [Source:TAIR_LOCUS;Acc:AT3G54340]
g.Unigene001095	gi|237701153|gb|ACR16037.1|_DEFICIENS-like_MADS-box_transcription_factor_[Gongora_galeata]	AP3	K-box region and MADS-box transcription factor family protein [Source:TAIR_LOCUS;Acc:AT3G54340]
g.Unigene042976	gi|38680578|gb|AAR26626.1|_MADS_box_transcription_factor_[Phalaenopsis_equestris]	AP3	K-box region and MADS-box transcription factor family protein [Source:TAIR_LOCUS;Acc:AT3G54340]
g.Unigene042977	gi|38680578|gb|AAR26626.1|_MADS_box_transcription_factor_[Phalaenopsis_equestris]	AP3	K-box region and MADS-box transcription factor family protein [Source:TAIR_LOCUS;Acc:AT3G54340]
g.Unigene052055	gi|298112178|gb|ADI58466.1|_DEFICIENS_[Cymbidium_faberi]	AP3	K-box region and MADS-box transcription factor family protein [Source:TAIR_LOCUS;Acc:AT3G54340]
g.Unigene059902	gi|95982323|gb|ABF57953.1|_MADS-box_transcription_factor_TaAGL35_[Triticum_aestivum]	AP3	K-box region and MADS-box transcription factor family protein [Source:TAIR_LOCUS;Acc:AT3G54340]
g.Unigene064266	gi|237701153|gb|ACR16037.1|_DEFICIENS-like_MADS-box_transcription_factor_[Gongora_galeata]	AP3	K-box region and MADS-box transcription factor family protein [Source:TAIR_LOCUS;Acc:AT3G54340]
g.Unigene064267	gi|237701153|gb|ACR16037.1|_DEFICIENS-like_MADS-box_transcription_factor_[Gongora_galeata]	AP3	K-box region and MADS-box transcription factor family protein [Source:TAIR_LOCUS;Acc:AT3G54340]
g.Unigene064268	gi|237701153|gb|ACR16037.1|_DEFICIENS-like_MADS-box_transcription_factor_[Gongora_galeata]	AP3	K-box region and MADS-box transcription factor family protein [Source:TAIR_LOCUS;Acc:AT3G54340]
g.Unigene064269	gi|237701153|gb|ACR16037.1|_DEFICIENS-like_MADS-box_transcription_factor_[Gongora_galeata]	AP3	K-box region and MADS-box transcription factor family protein [Source:TAIR_LOCUS;Acc:AT3G54340]
g.Unigene064270	gi|237701153|gb|ACR16037.1|_DEFICIENS-like_MADS-box_transcription_factor_[Gongora_galeata]	AP3	K-box region and MADS-box transcription factor family protein [Source:TAIR_LOCUS;Acc:AT3G54340]
g.Unigene064271	gi|237701153|gb|ACR16037.1|_DEFICIENS-like_MADS-box_transcription_factor_[Gongora_galeata]	AP3	K-box region and MADS-box transcription factor family protein [Source:TAIR_LOCUS;Acc:AT3G54340]
g.Unigene064272	gi|237701153|gb|ACR16037.1|_DEFICIENS-like_MADS-box_transcription_factor_[Gongora_galeata]	AP3	K-box region and MADS-box transcription factor family protein [Source:TAIR_LOCUS;Acc:AT3G54340]
g.Unigene064273	gi|237701153|gb|ACR16037.1|_DEFICIENS-like_MADS-box_transcription_factor_[Gongora_galeata]	AP3	K-box region and MADS-box transcription factor family protein [Source:TAIR_LOCUS;Acc:AT3G54340]
g.Unigene064274	gi|237701153|gb|ACR16037.1|_DEFICIENS-like_MADS-box_transcription_factor_[Gongora_galeata]	AP3	K-box region and MADS-box transcription factor family protein [Source:TAIR_LOCUS;Acc:AT3G54340]
g.Unigene064275	gi|237701153|gb|ACR16037.1|_DEFICIENS-like_MADS-box_transcription_factor_[Gongora_galeata]	AP3	K-box region and MADS-box transcription factor family protein [Source:TAIR_LOCUS;Acc:AT3G54340]
g.Unigene064276	gi|237701153|gb|ACR16037.1|_DEFICIENS-like_MADS-box_transcription_factor_[Gongora_galeata]	AP3	K-box region and MADS-box transcription factor family protein [Source:TAIR_LOCUS;Acc:AT3G54340]
g.Unigene064277	gi|237701153|gb|ACR16037.1|_DEFICIENS-like_MADS-box_transcription_factor_[Gongora_galeata]	AP3	K-box region and MADS-box transcription factor family protein [Source:TAIR_LOCUS;Acc:AT3G54340]
g.Unigene064278	gi|237701153|gb|ACR16037.1|_DEFICIENS-like_MADS-box_transcription_factor_[Gongora_galeata]	AP3	K-box region and MADS-box transcription factor family protein [Source:TAIR_LOCUS;Acc:AT3G54340]
g.Unigene064279	gi|237701153|gb|ACR16037.1|_DEFICIENS-like_MADS-box_transcription_factor_[Gongora_galeata]	AP3	K-box region and MADS-box transcription factor family protein [Source:TAIR_LOCUS;Acc:AT3G54340]
g.Unigene064280	gi|237701153|gb|ACR16037.1|_DEFICIENS-like_MADS-box_transcription_factor_[Gongora_galeata]	AP3	K-box region and MADS-box transcription factor family protein [Source:TAIR_LOCUS;Acc:AT3G54340]
g.Unigene064281	gi|237701153|gb|ACR16037.1|_DEFICIENS-like_MADS-box_transcription_factor_[Gongora_galeata]	AP3	K-box region and MADS-box transcription factor family protein [Source:TAIR_LOCUS;Acc:AT3G54340]
g.Unigene064282	gi|237701153|gb|ACR16037.1|_DEFICIENS-like_MADS-box_transcription_factor_[Gongora_galeata]	AP3	K-box region and MADS-box transcription factor family protein [Source:TAIR_LOCUS;Acc:AT3G54340]
g.Unigene064283	gi|237701153|gb|ACR16037.1|_DEFICIENS-like_MADS-box_transcription_factor_[Gongora_galeata]	AP3	K-box region and MADS-box transcription factor family protein [Source:TAIR_LOCUS;Acc:AT3G54340]
g.Unigene064284	gi|237701153|gb|ACR16037.1|_DEFICIENS-like_MADS-box_transcription_factor_[Gongora_galeata]	AP3	K-box region and MADS-box transcription factor family protein [Source:TAIR_LOCUS;Acc:AT3G54340]
g.Unigene064285	gi|237701153|gb|ACR16037.1|_DEFICIENS-like_MADS-box_transcription_factor_[Gongora_galeata]	AP3	K-box region and MADS-box transcription factor family protein [Source:TAIR_LOCUS;Acc:AT3G54340]
g.Unigene002555	gi|73427360|gb|AAZ76263.1|_AP1-related_protein_[Phalaenopsis_amabilis]	CAL	K-box region and MADS-box transcription factor family protein [Source:TAIR_LOCUS;Acc:AT1G26310]
g.Unigene049600	gi|357136244|ref|XP_003569715.1|_PREDICTED:_MADS-box_transcription_factor_32-like_[Brachypodium_distachyon]	CAL	K-box region and MADS-box transcription factor family protein [Source:TAIR_LOCUS;Acc:AT1G26310]
g.Unigene074425	gi|73427360|gb|AAZ76263.1|_AP1-related_protein_[Phalaenopsis_amabilis]	CAL	K-box region and MADS-box transcription factor family protein [Source:TAIR_LOCUS;Acc:AT1G26310]
g.Unigene074426	gi|62822919|gb|AAY15199.1|_FRUITFULL-like_MADS_box_protein_1_[Dendrobium_thyrsiflorum]	CAL	K-box region and MADS-box transcription factor family protein [Source:TAIR_LOCUS;Acc:AT1G26310]
g.Unigene074429	gi|62822919|gb|AAY15199.1|_FRUITFULL-like_MADS_box_protein_1_[Dendrobium_thyrsiflorum]	CAL	K-box region and MADS-box transcription factor family protein [Source:TAIR_LOCUS;Acc:AT1G26310]
g.Unigene111962	gi|357128038|ref|XP_003565683.1|_PREDICTED:_agamous-like_MADS-box_protein_AGL80-like_[Brachypodium_distachyon]	FEM111	AGAMOUS-like 80 [Source:TAIR_LOCUS;Acc:AT5G48670]
g.Unigene027439	gi|321171300|gb|ADW76860.1|_PI/GLO_[Cymbidium_faberi]	PI	K-box region and MADS-box transcription factor family protein [Source:TAIR_LOCUS;Acc:AT5G20240]
g.Unigene087151	gi|159459972|gb|ABW96394.1|_AGAMOUS-related_protein_[Dendrobium_moniliforme]	SHP2	K-box region and MADS-box transcription factor family protein [Source:TAIR_LOCUS;Acc:AT2G42830]
g.Unigene031018	gi|374432933|gb|AEZ51869.1|_MADS-box_protein_3_[Cymbidium_ensifolium]	STK	K-box region and MADS-box transcription factor family protein [Source:TAIR_LOCUS;Acc:AT4G09960]
g.Unigene001680	gi|372450323|gb|AEX92969.1|_MADS_box_protein_5,_partial_[Agave_tequilana]	SVP	K-box region and MADS-box transcription factor family protein [Source:TAIR_LOCUS;Acc:AT2G22540]
g.Unigene001681	gi|372450323|gb|AEX92969.1|_MADS_box_protein_5,_partial_[Agave_tequilana]	SVP	K-box region and MADS-box transcription factor family protein [Source:TAIR_LOCUS;Acc:AT2G22540]
g.Unigene001682	gi|372450323|gb|AEX92969.1|_MADS_box_protein_5,_partial_[Agave_tequilana]	SVP	K-box region and MADS-box transcription factor family protein [Source:TAIR_LOCUS;Acc:AT2G22540]
g.Unigene031082	gi|356497113|ref|XP_003517407.1|_PREDICTED:_MADS-box_protein_SVP-like_[Glycine_max]	SVP	K-box region and MADS-box transcription factor family protein [Source:TAIR_LOCUS;Acc:AT2G22540]
g.Unigene049855	gi|58201617|gb|AAW66885.1|_MADS_box_transcription_factor_[Elaeis_guineensis]	SVP	K-box region and MADS-box transcription factor family protein [Source:TAIR_LOCUS;Acc:AT2G22540]
g.Unigene049856	gi|58201617|gb|AAW66885.1|_MADS_box_transcription_factor_[Elaeis_guineensis]	SVP	K-box region and MADS-box transcription factor family protein [Source:TAIR_LOCUS;Acc:AT2G22540]
g.Unigene059903	gi|95982323|gb|ABF57953.1|_MADS-box_transcription_factor_TaAGL35_[Triticum_aestivum]	TT16	K-box region and MADS-box transcription factor family protein [Source:TAIR_LOCUS;Acc:AT5G23260]
g.Unigene059905	gi|95982323|gb|ABF57953.1|_MADS-box_transcription_factor_TaAGL35_[Triticum_aestivum]	TT16	K-box region and MADS-box transcription factor family protein [Source:TAIR_LOCUS;Acc:AT5G23260]
g.Unigene010279	gi|356509387|ref|XP_003523431.1|_PREDICTED:_F-box_protein_7-like_[Glycine_max]	ATFBP7	F-box protein 7 [Source:TAIR_LOCUS;Acc:AT1G21760]		GO:0005515|	PF12937 (F-box-like);	SSF81383;	1177_HOM005203
g.Unigene021099	gi|357163532|ref|XP_003579763.1|_PREDICTED:_F-box_protein_7-like_[Brachypodium_distachyon]	ATFBP7	F-box protein 7 [Source:TAIR_LOCUS;Acc:AT1G21760]		GO:0005515|	PF12937 (F-box-like);	SSF81383;	1177_HOM005203
g.Unigene095568	gi|359492545|ref|XP_003634429.1|_PREDICTED:_LOW_QUALITY_PROTEIN:_F-box_protein_7-like_[Vitis_vinifera]	ATFBP7	F-box protein 7 [Source:TAIR_LOCUS;Acc:AT1G21760]		GO:0005515|	PF12937 (F-box-like);	SSF81383;	1177_HOM005203
g.Unigene095569	gi|359492545|ref|XP_003634429.1|_PREDICTED:_LOW_QUALITY_PROTEIN:_F-box_protein_7-like_[Vitis_vinifera]	ATFBP7	F-box protein 7 [Source:TAIR_LOCUS;Acc:AT1G21760]					1177_HOM005203
g.Unigene147394	gi|384250631|gb|EIE24110.1|_hypothetical_protein_COCSUDRAFT_32976_[Coccomyxa_subellipsoidea_C-169]	ATFBP7	F-box protein 7 [Source:TAIR_LOCUS;Acc:AT1G21760]					1177_HOM005203
g.Unigene001435	gi|401886017|gb|AFQ31623.1|_AP1-like_MADS-box_protein_[Cymbidium_ensifolium]
g.Unigene011160	gi|343160537|emb|CAX11684.1|_MADS62_protein_[Oryza_sativa_Japonica_Group]
g.Unigene042983	gi|374432931|gb|AEZ51868.1|_AG_MADS-box_protein_[Cymbidium_ensifolium]
g.Unigene045193	gi|62822921|gb|AAY15200.1|_FRUITFULL-like_MADS_box_protein_2_[Dendrobium_thyrsiflorum]
g.Unigene053292	gi|357149767|ref|XP_003575226.1|_PREDICTED:_MADS-box_transcription_factor_27-like_[Brachypodium_distachyon]
g.Unigene060850	gi|470139404|ref|XP_004305439.1|_PREDICTED:_agamous-like_MADS-box_protein_AGL62-like_[Fragaria_vesca_subsp._vesca]
g.Unigene097412	gi|343160537|emb|CAX11684.1|_MADS62_protein_[Oryza_sativa_Japonica_Group]
g.Unigene099431	gi|300078688|gb|ADJ67241.1|_MADS_box_transcription_factor_11_[Oncidium_hybrid_cultivar]
g.Unigene124677	gi|459463217|gb|AGG68165.1|_MADS-box_transcription_factor_[Ananas_comosus]
