# Supplementary material for: De novo transcriptome sequencing and comparative analysis to discover genes related to floral development in Cymbidium faberi Rolfe
Source: Springerplus. 2016 Aug 30;5(1):1458. doi: 10.1186/s40064-016-3089-1 (PMC5082062; doi:10.1186/s40064-016-3089-1)
Supplement: Supplementary file 6 — Additional file 6: Table S5. Unigenes that related to the flowering time in C. faberi. [file 40064_2016_3089_MOESM6_ESM.xls]

## Sheet: Sheet1
	Table S5 The unigenes that related to the flowering time in C. faberi
gene_id	nr_bestmatch	Arabidopsis_genename	Arabidopsis_description
g.Unigene027406	gi|115469678|ref|NP_001058438.1|_Os06g0694000_[Oryza_sativa_Japonica_Group]	ZTL	Galactose oxidase/kelch repeat superfamily protein [Source:TAIR_LOCUS;Acc:AT5G57360]	ko04712 Circadian rhythm - plant; ;	GO:0005515|	PF13426 (PAS domain);PF13418 (Galactose oxidase, central domain);PF13418 (Galactose oxidase, central domain);PF13415 (Galactose oxidase, central domain);PF13415 (Galactose oxidase, central domain);PF12937 (F-box-like);	SSF81383;SSF117281;SSF55785;	1177_HOM001967
g.Unigene031631	gi|242070423|ref|XP_002450488.1|_hypothetical_protein_SORBIDRAFT_05g006090_[Sorghum_bicolor]	VRN1	AP2/B3-like transcriptional factor family protein [Source:TAIR_LOCUS;Acc:AT3G18990]		GO:0003677|GO:0006355|GO:0003677|GO:0006355|	PF02362 (B3 DNA binding domain);PF02362 (B3 DNA binding domain);	SSF101936;SSF101936;	1177_HOM000413
g.Unigene070014	gi|115444277|ref|NP_001045918.1|_Os02g0152500_[Oryza_sativa_Japonica_Group]	VEL1	vernalization5/VIN3-like [Source:TAIR_LOCUS;Acc:AT4G30200]		GO:0005515|	PF07227 (Protein of unknown function (DUF1423));	SSF49265;	1177_HOM000749
g.Unigene031082	gi|356497113|ref|XP_003517407.1|_PREDICTED:_MADS-box_protein_SVP-like_[Glycine_max]	SVP	K-box region and MADS-box transcription factor family protein [Source:TAIR_LOCUS;Acc:AT2G22540]		GO:0003700|GO:0005634|GO:0006355|GO:0003677|GO:0046983|GO:0003677|GO:0046983|	PF01486 (K-box region);PF00319 (SRF-type transcription factor (DNA-binding and dimerisation domain));	SSF55455;	1177_HOM000039
g.Unigene001681	gi|372450323|gb|AEX92969.1|_MADS_box_protein_5,_partial_[Agave_tequilana]	SVP	K-box region and MADS-box transcription factor family protein [Source:TAIR_LOCUS;Acc:AT2G22540]					1177_HOM000039
g.Unigene048736	gi|255540401|ref|XP_002511265.1|_nucleic_acid_binding_protein,_putative_[Ricinus_communis]	REF6	relative of early flowering 6 [Source:TAIR_LOCUS;Acc:AT3G48430]			PF02375 (jmjN domain);		1177_HOM000331
g.Unigene078895	gi|225456789|ref|XP_002275305.1|_PREDICTED:_lysine-specific_demethylase_REF6-like_[Vitis_vinifera]	REF6	relative of early flowering 6 [Source:TAIR_LOCUS;Acc:AT3G48430]		GO:0005515|	PF02373 (JmjC domain, hydroxylase);PF13465 (Zinc-finger double domain);	SSF51197;SSF57667;	1177_HOM000331
g.Unigene062556	gi|359487706|ref|XP_002276198.2|_PREDICTED:_transcription_factor_PIF3-like_[Vitis_vinifera]	PIF3	phytochrome interacting factor 3 [Source:TAIR_LOCUS;Acc:AT1G09530]		GO:0046983|GO:0046983|	PF00010 (Helix-loop-helix DNA-binding domain);	SSF47459;	1177_HOM007068
g.Unigene062557	gi|359487706|ref|XP_002276198.2|_PREDICTED:_transcription_factor_PIF3-like_[Vitis_vinifera]	PIF3	phytochrome interacting factor 3 [Source:TAIR_LOCUS;Acc:AT1G09530]	ko04712 Circadian rhythm - plant; ;	GO:0046983|GO:0046983|	PF00010 (Helix-loop-helix DNA-binding domain);	SSF47459;	1177_HOM007068
g.Unigene002893	gi|37723871|gb|AAR02191.1|_phytochrome_A_[Cyrtosia_septentrionalis]	PHYA	phytochrome A [Source:TAIR_LOCUS;Acc:AT1G09570]	ko04712 Circadian rhythm - plant; ;	GO:0006355|GO:0006355|GO:0008020|GO:0006355|GO:0009584|GO:0018298|GO:0007165|GO:0000155|GO:0016020|GO:0005515|GO:0005524|GO:0018298|GO:0006355|GO:0009584|GO:0008020|GO:0005524|	PF00989 (PAS fold);PF00989 (PAS fold);PF00360 (Phytochrome region);PF00512 (His Kinase A (phospho-acceptor) domain);PF01590 (GAF domain);PF02518 (Histidine kinase-, DNA gyrase B-, and HSP90-like ATPase);PF08446 (PAS fold);	SSF55785;SSF55785;SSF55781;SSF55785;SSF55781;SSF55874;	1177_HOM000655
g.Unigene050580	gi|159461698|gb|ABW96888.1|_MET1-type_DNA-methyltransferase_[Elaeis_guineensis]	MET2	DNA methyltransferase 2 [Source:TAIR_LOCUS;Acc:AT4G14140]	ko00270 Cysteine and methionine metabolism; ko01100 Metabolic pathways; ;	GO:0006306|GO:0003677|GO:0008168|GO:0003677|GO:0003677|	PF00145 (C-5 cytosine-specific DNA methylase);PF12047 (Cytosine specific DNA methyltransferase replication foci domain);PF12047 (Cytosine specific DNA methyltransferase replication foci domain);PF01426 (BAH domain);PF01426 (BAH domain);	SSF53335;SSF53335;	1177_HOM002182
g.Unigene094519	gi|460405908|ref|XP_004248416.1|_PREDICTED:_protein_LHY-like_[Solanum_lycopersicum]	LHY	Homeodomain-like superfamily protein [Source:TAIR_LOCUS;Acc:AT1G01060]					1177_HOM005234
g.Unigene052109	gi|212275386|ref|NP_001130629.1|_DELLA_protein_DWARF8_[Zea_mays]	GAI	GRAS family transcription factor family protein [Source:TAIR_LOCUS;Acc:AT1G14920]					1177_HOM006935
g.Unigene100646	gi|47026838|gb|AAT08645.1|_GAI-like_protein_[Hyacinthus_orientalis]	GAI	GRAS family transcription factor family protein [Source:TAIR_LOCUS;Acc:AT1G14920]					1177_HOM000042
g.Unigene052110	gi|224029769|gb|ACN33960.1|_unknown_[Zea_mays]	GAI	GRAS family transcription factor family protein [Source:TAIR_LOCUS;Acc:AT1G14920]	ko04075 Plant hormone signal transduction; ;		PF03514 (GRAS family transcription factor);		1177_HOM000042
g.Unigene002289	gi|296090356|emb|CBI40175.3|_unnamed_protein_product_[Vitis_vinifera]	FY	Transducin/WD40 repeat-like superfamily protein [Source:TAIR_LOCUS;Acc:AT5G13480]		GO:0005515|GO:0005515|GO:0005515|GO:0005515|GO:0005515|GO:0005515|GO:0005515|	PF00400 (WD domain, G-beta repeat);PF00400 (WD domain, G-beta repeat);PF00400 (WD domain, G-beta repeat);PF00400 (WD domain, G-beta repeat);PF00400 (WD domain, G-beta repeat);PF00400 (WD domain, G-beta repeat);	SSF50978;	1177_HOM000090
g.Unigene025802	gi|242073536|ref|XP_002446704.1|_hypothetical_protein_SORBIDRAFT_06g020850_[Sorghum_bicolor]	FT	PEBP (phosphatidylethanolamine-binding protein) family protein [Source:TAIR_LOCUS;Acc:AT1G65480]			PF01161 (Phosphatidylethanolamine-binding protein);	SSF49777;	1177_HOM000381
g.Unigene033995	gi|256772642|emb|CAX46426.1|_putative_FT_protein_[Rosa_lucieae]	FT	PEBP (phosphatidylethanolamine-binding protein) family protein [Source:TAIR_LOCUS;Acc:AT1G65480]			PF01161 (Phosphatidylethanolamine-binding protein);	SSF49777;	1177_HOM000381
g.Unigene066217	gi|163838736|ref|NP_001106253.1|_ZCN16_protein_[Zea_mays]	FT	PEBP (phosphatidylethanolamine-binding protein) family protein [Source:TAIR_LOCUS;Acc:AT1G65480]			PF01161 (Phosphatidylethanolamine-binding protein);	SSF49777;	1177_HOM000381
g.Unigene100359	gi|347447241|pdb|2L3D|A	FLD	Flavin containing amine oxidoreductase family protein [Source:TAIR_LOCUS;Acc:AT3G10390]		GO:0005515|GO:0055114|GO:0016491|GO:0003677|	PF04433 (SWIRM domain);PF01593 (Flavin containing amine oxidoreductase);	SSF46689;SSF51905;
g.Unigene027280	gi|34555648|gb|AAQ74972.1|_flowering_time_control_protein_isoform_OsFCA-2_[Oryza_sativa_Indica_Group]	FCA	RNA binding;abscisic acid binding [Source:TAIR_LOCUS;Acc:AT4G16280]					1177_HOM001422
g.Unigene101235	gi|60544834|gb|AAX22755.1|_SWI2/SNF2-like_protein_[Arabidopsis_thaliana]	DDM1	chromatin remodeling 1 [Source:TAIR_LOCUS;Acc:AT5G66750]					1177_HOM000101
g.Unigene073329	gi|254553517|ref|NP_001131529.2|_LHY_protein_[Zea_mays]	CCA1	circadian clock associated 1 [Source:TAIR_LOCUS;Acc:AT2G46830]	ko04712 Circadian rhythm - plant; ;	GO:0003682|GO:0003677|	PF00249 (Myb-like DNA-binding domain);	SSF46689;	1177_HOM005234
g.Unigene094520	gi|225453650|ref|XP_002267720.1|_PREDICTED:_protein_LHY-like_[Vitis_vinifera]	CCA1	circadian clock associated 1 [Source:TAIR_LOCUS;Acc:AT2G46830]	ko04712 Circadian rhythm - plant; ;				1177_HOM005234
g.Unigene100990	gi|327342178|gb|AEA50876.1|_lhy2_[Populus_tremula]	CCA1	circadian clock associated 1 [Source:TAIR_LOCUS;Acc:AT2G46830]
g.Unigene043801	gi|15225777|ref|NP_180239.1|_PHYB_activation_tagged_suppressor_1_protein_[Arabidopsis_thaliana]	BAS1	Cytochrome P450 superfamily protein [Source:TAIR_LOCUS;Acc:AT2G26710]		GO:0005506|GO:0016705|GO:0009055|GO:0020037|GO:0055114|GO:0005506|GO:0016705|GO:0009055|GO:0020037|GO:0055114|	PF00067 (Cytochrome P450);	SSF48264;	1177_HOM000078
g.Unigene047724	gi|758245|emb|CAA56277.1|_bibenzyl_synthase_[Phalaenopsis_sp._'pSPORT1']	CHS	Chalcone and stilbene synthase family protein [Source:TAIR_LOCUS;Acc:AT5G13930]					1177_HOM000238
g.Unigene062769	gi|5921758|sp|O23729.1|CHS3_BROFI_RecName:_Full=Chalcone_synthase_3;_AltName:_Full=Naringenin-chalcone_synthase_3	CHS	Chalcone and stilbene synthase family protein [Source:TAIR_LOCUS;Acc:AT5G13930]	ko00941 Flavonoid biosynthesis; ko01100 Metabolic pathways; ko01110 Biosynthesis of secondary metabolites; ko04712 Circadian rhythm - plant; ;	GO:0008152|GO:0003824|GO:0009058|GO:0016746|GO:0016746|GO:0008152|GO:0003824|	PF00195 (Chalcone and stilbene synthases, N-terminal domain);PF02797 (Chalcone and stilbene synthases, C-terminal domain);	SSF53901;SSF53901;	1177_HOM000238
g.Unigene074123	gi|4107152|emb|CAA10514.1|_bibenzyl_synthase_[Bromheadia_finlaysoniana]	CHS	Chalcone and stilbene synthase family protein [Source:TAIR_LOCUS;Acc:AT5G13930]	ko00941 Flavonoid biosynthesis; ko01100 Metabolic pathways; ko01110 Biosynthesis of secondary metabolites; ko04712 Circadian rhythm - plant; ;	GO:0016746|GO:0008152|GO:0003824|GO:0009058|GO:0016746|GO:0008152|GO:0003824|	PF02797 (Chalcone and stilbene synthases, C-terminal domain);PF00195 (Chalcone and stilbene synthases, N-terminal domain);	SSF53901;SSF53901;	1177_HOM000238
g.Unigene076203	gi|71392594|gb|AAZ32093.1|_chalcone_synthase_[Oncidium_hybrid_cultivar]	CHS	Chalcone and stilbene synthase family protein [Source:TAIR_LOCUS;Acc:AT5G13930]					1177_HOM000238
g.Unigene060414	gi|351726710|ref|NP_001235856.1|_PAS_protein_ZEITLUPE_1_[Glycine_max]	ZTL	Galactose oxidase/kelch repeat superfamily protein [Source:TAIR_LOCUS;Acc:AT5G57360]	ko04712 Circadian rhythm - plant; ;		PF13426 (PAS domain);	SSF55785;	1177_HOM001967
g.Unigene060417	gi|327342206|gb|AEA50890.1|_ztla_[Populus_tremula]	ZTL	Galactose oxidase/kelch repeat superfamily protein [Source:TAIR_LOCUS;Acc:AT5G57360]	ko04712 Circadian rhythm - plant; ;	GO:0005515|	PF13426 (PAS domain);PF12937 (F-box-like);	SSF55785;SSF81383;	1177_HOM001967
g.Unigene079294	gi|327342206|gb|AEA50890.1|_ztla_[Populus_tremula]	ZTL	Galactose oxidase/kelch repeat superfamily protein [Source:TAIR_LOCUS;Acc:AT5G57360]	ko04712 Circadian rhythm - plant; ;		PF13415 (Galactose oxidase, central domain);PF13415 (Galactose oxidase, central domain);PF13415 (Galactose oxidase, central domain);PF13418 (Galactose oxidase, central domain);	SSF50965;	1177_HOM001967
g.Unigene064740	gi|449470029|ref|XP_004152721.1|_PREDICTED:_B3_domain-containing_protein_REM16-like_[Cucumis_sativus]	VRN1	AP2/B3-like transcriptional factor family protein [Source:TAIR_LOCUS;Acc:AT3G18990]					1177_HOM001673
g.Unigene001496	gi|225459073|ref|XP_002283776.1|_PREDICTED:_protein_VERNALIZATION_INSENSITIVE_3-like_[Vitis_vinifera]	VEL1	vernalization5/VIN3-like [Source:TAIR_LOCUS;Acc:AT4G30200]		GO:0005515|	PF07227 (Protein of unknown function (DUF1423));	SSF49265;	1177_HOM000749
g.Unigene068235	gi|225459073|ref|XP_002283776.1|_PREDICTED:_protein_VERNALIZATION_INSENSITIVE_3-like_[Vitis_vinifera]	VEL1	vernalization5/VIN3-like [Source:TAIR_LOCUS;Acc:AT4G30200]		GO:0005515|	PF07227 (Protein of unknown function (DUF1423));	SSF49265;	1177_HOM000749
g.Unigene066216	gi|311337033|gb|ADP89905.1|_flowering_locus_T_[Iris_fulva]	TSF	PEBP (phosphatidylethanolamine-binding protein) family protein [Source:TAIR_LOCUS;Acc:AT4G20370]			PF01161 (Phosphatidylethanolamine-binding protein);	SSF49777;	1177_HOM000381
g.Unigene068480	gi|51571875|dbj|BAD38854.1|_pseudo-response_regulator_1_[Oryza_sativa_Japonica_Group]	TOC1	CCT motif -containing response regulator protein [Source:TAIR_LOCUS;Acc:AT5G61380]		GO:0006355|GO:0000156|GO:0000160|GO:0005515|	PF00072 (Response regulator receiver domain);PF06203 (CCT motif);	SSF52172;	1177_HOM000724
g.Unigene000530	gi|15217223|gb|AAK92567.1|AC074354_1_Putative_polycomb_protein_[Oryza_sativa_Japonica_Group]	TFL2	like heterochromatin protein (LHP1) [Source:TAIR_LOCUS;Acc:AT5G17690]			PF00385 (Chromo (CHRromatin Organisation MOdifier) domain);	SSF54160;	1177_HOM005894
g.Unigene107393	gi|356503121|ref|XP_003520360.1|_PREDICTED:_chromo_domain-containing_protein_LHP1-like_[Glycine_max]	TFL2	like heterochromatin protein (LHP1) [Source:TAIR_LOCUS;Acc:AT5G17690]					1177_HOM005894
g.Unigene115962	gi|3107903|dbj|BAA25905.1|_polycomb-like_protein_[Daucus_carota]	TFL2	like heterochromatin protein (LHP1) [Source:TAIR_LOCUS;Acc:AT5G17690]			PF00385 (Chromo (CHRromatin Organisation MOdifier) domain);	SSF54160;	1177_HOM005894
g.Unigene138823	gi|356503121|ref|XP_003520360.1|_PREDICTED:_chromo_domain-containing_protein_LHP1-like_[Glycine_max]	TFL2	like heterochromatin protein (LHP1) [Source:TAIR_LOCUS;Acc:AT5G17690]			PF00385 (Chromo (CHRromatin Organisation MOdifier) domain);	SSF54160;	1177_HOM005894
g.Unigene000530	gi|15217223|gb|AAK92567.1|AC074354_1_Putative_polycomb_protein_[Oryza_sativa_Japonica_Group]	TFL2	like heterochromatin protein (LHP1) [Source:TAIR_LOCUS;Acc:AT5G17690]			PF00385 (Chromo (CHRromatin Organisation MOdifier) domain);	SSF54160;	1177_HOM005894
g.Unigene107393	gi|356503121|ref|XP_003520360.1|_PREDICTED:_chromo_domain-containing_protein_LHP1-like_[Glycine_max]	TFL2	like heterochromatin protein (LHP1) [Source:TAIR_LOCUS;Acc:AT5G17690]					1177_HOM005894
g.Unigene115962	gi|3107903|dbj|BAA25905.1|_polycomb-like_protein_[Daucus_carota]	TFL2	like heterochromatin protein (LHP1) [Source:TAIR_LOCUS;Acc:AT5G17690]			PF00385 (Chromo (CHRromatin Organisation MOdifier) domain);	SSF54160;	1177_HOM005894
g.Unigene138823	gi|356503121|ref|XP_003520360.1|_PREDICTED:_chromo_domain-containing_protein_LHP1-like_[Glycine_max]	TFL2	like heterochromatin protein (LHP1) [Source:TAIR_LOCUS;Acc:AT5G17690]			PF00385 (Chromo (CHRromatin Organisation MOdifier) domain);	SSF54160;	1177_HOM005894
g.Unigene012439	gi|148927338|gb|ABR19818.1|_terminal_ear1-like_2_protein_[Populus_tremula_x_Populus_alba]	TEL1	terminal EAR1-like 1 [Source:TAIR_LOCUS;Acc:AT3G26120]			PF04059 (RNA recognition motif 2);		1177_HOM000523
g.Unigene136586	gi|162460263|ref|NP_001104903.1|_protein_terminal_ear1_[Zea_mays]	TEL1	terminal EAR1-like 1 [Source:TAIR_LOCUS;Acc:AT3G26120]		GO:0003676|	PF00076 (RNA recognition motif. (a.k.a. RRM, RBD, or RNP domain));	SSF54928;	1177_HOM000523
g.Unigene157381	gi|158512875|sp|A2WY46.1|PLA2_ORYSI_RecName:_Full=Protein_terminal_ear1_homolog;_AltName:_Full=Protein_LEAFY_HEAD2;_AltName:_Full=Protein_PLASTOCHRON2	TEL1	terminal EAR1-like 1 [Source:TAIR_LOCUS;Acc:AT3G26120]			PF04059 (RNA recognition motif 2);		1177_HOM000523
g.Unigene012439	gi|148927338|gb|ABR19818.1|_terminal_ear1-like_2_protein_[Populus_tremula_x_Populus_alba]	TEL1	terminal EAR1-like 1 [Source:TAIR_LOCUS;Acc:AT3G26120]			PF04059 (RNA recognition motif 2);		1177_HOM000523
g.Unigene136586	gi|162460263|ref|NP_001104903.1|_protein_terminal_ear1_[Zea_mays]	TEL1	terminal EAR1-like 1 [Source:TAIR_LOCUS;Acc:AT3G26120]		GO:0003676|	PF00076 (RNA recognition motif. (a.k.a. RRM, RBD, or RNP domain));	SSF54928;	1177_HOM000523
g.Unigene157381	gi|158512875|sp|A2WY46.1|PLA2_ORYSI_RecName:_Full=Protein_terminal_ear1_homolog;_AltName:_Full=Protein_LEAFY_HEAD2;_AltName:_Full=Protein_PLASTOCHRON2	TEL1	terminal EAR1-like 1 [Source:TAIR_LOCUS;Acc:AT3G26120]			PF04059 (RNA recognition motif 2);		1177_HOM000523
g.Unigene001680	gi|372450323|gb|AEX92969.1|_MADS_box_protein_5,_partial_[Agave_tequilana]	SVP	K-box region and MADS-box transcription factor family protein [Source:TAIR_LOCUS;Acc:AT2G22540]		GO:0003700|GO:0005634|GO:0006355|GO:0003677|GO:0046983|GO:0003677|GO:0046983|	PF01486 (K-box region);PF00319 (SRF-type transcription factor (DNA-binding and dimerisation domain));	SSF55455;	1177_HOM000039
g.Unigene001682	gi|372450323|gb|AEX92969.1|_MADS_box_protein_5,_partial_[Agave_tequilana]	SVP	K-box region and MADS-box transcription factor family protein [Source:TAIR_LOCUS;Acc:AT2G22540]		GO:0003677|GO:0046983|GO:0003677|GO:0046983|GO:0003700|GO:0005634|GO:0006355|	PF00319 (SRF-type transcription factor (DNA-binding and dimerisation domain));PF01486 (K-box region);	SSF55455;	1177_HOM000039
g.Unigene049855	gi|58201617|gb|AAW66885.1|_MADS_box_transcription_factor_[Elaeis_guineensis]	SVP	K-box region and MADS-box transcription factor family protein [Source:TAIR_LOCUS;Acc:AT2G22540]		GO:0003677|GO:0046983|GO:0003677|GO:0046983|GO:0003700|GO:0005634|GO:0006355|	PF00319 (SRF-type transcription factor (DNA-binding and dimerisation domain));PF01486 (K-box region);	SSF55455;	1177_HOM000039
g.Unigene049856	gi|58201617|gb|AAW66885.1|_MADS_box_transcription_factor_[Elaeis_guineensis]	SVP	K-box region and MADS-box transcription factor family protein [Source:TAIR_LOCUS;Acc:AT2G22540]		GO:0003677|GO:0046983|GO:0003677|GO:0046983|GO:0003700|GO:0005634|GO:0006355|	PF00319 (SRF-type transcription factor (DNA-binding and dimerisation domain));PF01486 (K-box region);	SSF55455;	1177_HOM000039
g.Unigene042401	gi|255579381|ref|XP_002530535.1|_o-linked_n-acetylglucosamine_transferase,_ogt,_putative_[Ricinus_communis]	SPY	Tetratricopeptide repeat (TPR)-like superfamily protein [Source:TAIR_LOCUS;Acc:AT3G11540]					1177_HOM001421
g.Unigene081426	gi|75318818|sp|O82039.1|SPY_PETHY_RecName:_Full=Probable_UDP-N-acetylglucosamine--peptide_N-acetylglucosaminyltransferase_SPINDLY;_AltName:_Full=PhSPY	SPY	Tetratricopeptide repeat (TPR)-like superfamily protein [Source:TAIR_LOCUS;Acc:AT3G11540]		GO:0005515|GO:0005515|GO:0005515|	PF13844 (Glycosyl transferase family 41);PF13844 (Glycosyl transferase family 41);PF00515 (Tetratricopeptide repeat);PF00515 (Tetratricopeptide repeat);PF00515 (Tetratricopeptide repeat);PF13414 (TPR repeat);PF13414 (TPR repeat);	SSF48452;SSF48452;SSF48452;SSF48452;	1177_HOM001421
g.Unigene087327	gi|224140075|ref|XP_002323412.1|_predicted_protein_[Populus_trichocarpa]	SPY	Tetratricopeptide repeat (TPR)-like superfamily protein [Source:TAIR_LOCUS;Acc:AT3G11540]					1177_HOM001421
g.Unigene059159	gi|115458048|ref|NP_001052624.1|_Os04g0386900_[Oryza_sativa_Japonica_Group]	RTV1	related to vernalization1 1 [Source:TAIR_LOCUS;Acc:AT1G49480]		GO:0003677|GO:0006355|	PF02362 (B3 DNA binding domain);	SSF101936;	1177_HOM006451
g.Unigene059160	gi|115458048|ref|NP_001052624.1|_Os04g0386900_[Oryza_sativa_Japonica_Group]	RTV1	related to vernalization1 1 [Source:TAIR_LOCUS;Acc:AT1G49480]		GO:0003677|GO:0006355|	PF02362 (B3 DNA binding domain);	SSF101936;	1177_HOM006451
g.Unigene025887	gi|42405791|gb|AAS13647.1|_gibberelin_response_modulator_dwarf_8_[Zea_mays_subsp._parviglumis]	RGL1	RGA-like 1 [Source:TAIR_LOCUS;Acc:AT1G66350]	ko04075 Plant hormone signal transduction; ;		PF03514 (GRAS family transcription factor);		1177_HOM000042
g.Unigene050018	gi|47026974|gb|AAT08705.1|_GAI-like_protein_1_[Hyacinthus_orientalis]	RGA1	GRAS family transcription factor family protein [Source:TAIR_LOCUS;Acc:AT2G01570]					1177_HOM000042
g.Unigene077062	gi|115184074|gb|ABI84226.1|_dwarf_plant9_[Zea_mays]	RGA1	GRAS family transcription factor family protein [Source:TAIR_LOCUS;Acc:AT2G01570]	ko04075 Plant hormone signal transduction; ;		PF03514 (GRAS family transcription factor);PF12041 (Transcriptional regulator DELLA protein N terminal);		1177_HOM006935
g.Unigene119940	gi|380504056|gb|AFD62413.1|_reduced_height-2_[Eragrostis_tef]	RGA1	GRAS family transcription factor family protein [Source:TAIR_LOCUS;Acc:AT2G01570]	ko04075 Plant hormone signal transduction; ;		PF12041 (Transcriptional regulator DELLA protein N terminal);		1177_HOM005216
g.Unigene082157	gi|470130290|ref|XP_004301036.1|_PREDICTED:_lysine-specific_demethylase_REF6-like_[Fragaria_vesca_subsp._vesca]	REF6	relative of early flowering 6 [Source:TAIR_LOCUS;Acc:AT3G48430]		GO:0005515|	PF02373 (JmjC domain, hydroxylase);PF02375 (jmjN domain);PF13465 (Zinc-finger double domain);	SSF51197;SSF57667;SSF57667;	1177_HOM000331
g.Unigene082158	gi|356518923|ref|XP_003528125.1|_PREDICTED:_lysine-specific_demethylase_REF6-like_[Glycine_max]	REF6	relative of early flowering 6 [Source:TAIR_LOCUS;Acc:AT3G48430]					1177_HOM000331
g.Unigene150440	gi|326492670|dbj|BAJ90191.1|_predicted_protein_[Hordeum_vulgare_subsp._vulgare]	REF6	relative of early flowering 6 [Source:TAIR_LOCUS;Acc:AT3G48430]
g.Unigene027964	gi|224092242|ref|XP_002309524.1|_predicted_protein_[Populus_trichocarpa]	RAX2	Duplicated homeodomain-like superfamily protein [Source:TAIR_LOCUS;Acc:AT2G36890]		GO:0003677|GO:0003682|GO:0003682|	PF00249 (Myb-like DNA-binding domain);PF00249 (Myb-like DNA-binding domain);	SSF46689;	1177_HOM000007
g.Unigene033376	gi|242051755|ref|XP_002455023.1|_hypothetical_protein_SORBIDRAFT_03g003120_[Sorghum_bicolor]	RAX2	Duplicated homeodomain-like superfamily protein [Source:TAIR_LOCUS;Acc:AT2G36890]		GO:0003677|GO:0003682|GO:0003682|	PF00249 (Myb-like DNA-binding domain);PF00249 (Myb-like DNA-binding domain);	SSF46689;	1177_HOM000007
g.Unigene027950	gi|297746178|emb|CBI16234.3|_unnamed_protein_product_[Vitis_vinifera]	PRR7	pseudo-response regulator 7 [Source:TAIR_LOCUS;Acc:AT5G02810]	ko04712 Circadian rhythm - plant; ;				1177_HOM000724
g.Unigene081607	gi|224098126|ref|XP_002311123.1|_pseudo_response_regulator_[Populus_trichocarpa]	PRR7	pseudo-response regulator 7 [Source:TAIR_LOCUS;Acc:AT5G02810]	ko04712 Circadian rhythm - plant; ;	GO:0005515|GO:0006355|GO:0000156|GO:0000160|	PF06203 (CCT motif);PF00072 (Response regulator receiver domain);	SSF52172;	1177_HOM000724
g.Unigene128455	gi|255568149|ref|XP_002525050.1|_Two-component_response_regulator_ARR2,_putative_[Ricinus_communis]	PRR7	pseudo-response regulator 7 [Source:TAIR_LOCUS;Acc:AT5G02810]	ko04712 Circadian rhythm - plant; ;				1177_HOM000724
g.Unigene081608	gi|224098126|ref|XP_002311123.1|_pseudo_response_regulator_[Populus_trichocarpa]	PRR7	pseudo-response regulator 7 [Source:TAIR_LOCUS;Acc:AT5G02810]	ko04712 Circadian rhythm - plant; ;				1177_HOM000724
g.Unigene152604	gi|356545957|ref|XP_003541399.1|_PREDICTED:_two-component_response_regulator-like_APRR7-like_[Glycine_max]	PRR7	pseudo-response regulator 7 [Source:TAIR_LOCUS;Acc:AT5G02810]					1177_HOM000724
g.Unigene005337	gi|326497035|dbj|BAK02102.1|_predicted_protein_[Hordeum_vulgare_subsp._vulgare]	PRMT5	SHK1 binding protein 1 [Source:TAIR_LOCUS;Acc:AT4G31120]	ko03013 RNA transport; ko04111 Cell cycle - yeast; ;	GO:0008168|GO:0006479|	PF05185 (PRMT5 arginine-N-methyltransferase);	SSF53335;	1177_HOM003745
g.Unigene005338	gi|475610657|gb|EMT27809.1|_Protein_arginine_N-methyltransferase_5_[Aegilops_tauschii]	PRMT5	SHK1 binding protein 1 [Source:TAIR_LOCUS;Acc:AT4G31120]	ko03013 RNA transport; ko04111 Cell cycle - yeast; ;	GO:0008168|GO:0006479|	PF05185 (PRMT5 arginine-N-methyltransferase);	SSF53335;	1177_HOM003745
g.Unigene083862	gi|296081820|emb|CBI20825.3|_unnamed_protein_product_[Vitis_vinifera]	PRMT5	SHK1 binding protein 1 [Source:TAIR_LOCUS;Acc:AT4G31120]	ko03013 RNA transport; ko04111 Cell cycle - yeast; ;	GO:0008168|GO:0006479|	PF05185 (PRMT5 arginine-N-methyltransferase);	SSF53335;	1177_HOM003745
g.Unigene083863	gi|413926799|gb|AFW66731.1|_hypothetical_protein_ZEAMMB73_239243_[Zea_mays]	PRMT5	SHK1 binding protein 1 [Source:TAIR_LOCUS;Acc:AT4G31120]					1177_HOM003745
g.Unigene083864	gi|462422060|gb|EMJ26323.1|_hypothetical_protein_PRUPE_ppa002603mg_[Prunus_persica]	PRMT5	SHK1 binding protein 1 [Source:TAIR_LOCUS;Acc:AT4G31120]	ko03013 RNA transport; ko04111 Cell cycle - yeast; ;	GO:0008168|GO:0006479|	PF05185 (PRMT5 arginine-N-methyltransferase);	SSF53335;	1177_HOM003745
g.Unigene083865	gi|413926800|gb|AFW66732.1|_hypothetical_protein_ZEAMMB73_239243_[Zea_mays]	PRMT5	SHK1 binding protein 1 [Source:TAIR_LOCUS;Acc:AT4G31120]	ko03013 RNA transport; ko04111 Cell cycle - yeast; ;	GO:0008168|GO:0006479|	PF05185 (PRMT5 arginine-N-methyltransferase);	SSF53335;	1177_HOM003745
g.Unigene083866	gi|413926800|gb|AFW66732.1|_hypothetical_protein_ZEAMMB73_239243_[Zea_mays]	PRMT5	SHK1 binding protein 1 [Source:TAIR_LOCUS;Acc:AT4G31120]	ko03013 RNA transport; ko04111 Cell cycle - yeast; ;				1177_HOM003745
g.Unigene083867	gi|413926799|gb|AFW66731.1|_hypothetical_protein_ZEAMMB73_239243_[Zea_mays]	PRMT5	SHK1 binding protein 1 [Source:TAIR_LOCUS;Acc:AT4G31120]					1177_HOM003745
g.Unigene051278	gi|119638465|gb|ABL85056.1|_expressed_protein_[Brachypodium_sylvaticum]	PRMT10	protein arginine methyltransferase 10 [Source:TAIR_LOCUS;Acc:AT1G04870]		GO:0008276|GO:0005737|GO:0006479|	PF06325 (Ribosomal protein L11 methyltransferase (PrmA));	SSF53335;SSF53335;	1177_HOM000402
g.Unigene051280	gi|115466346|ref|NP_001056772.1|_Os06g0142800_[Oryza_sativa_Japonica_Group]	PRMT10	protein arginine methyltransferase 10 [Source:TAIR_LOCUS;Acc:AT1G04870]				SSF53335;	1177_HOM000402
g.Unigene072643	gi|225446765|ref|XP_002278399.1|_PREDICTED:_transcription_factor_PIF5-like_[Vitis_vinifera]	PIL6	phytochrome interacting factor 3-like 6 [Source:TAIR_LOCUS;Acc:AT3G59060]					1177_HOM007068
g.Unigene072641	gi|225446765|ref|XP_002278399.1|_PREDICTED:_transcription_factor_PIF5-like_[Vitis_vinifera]	PIL5	phytochrome interacting factor 3-like 5 [Source:TAIR_LOCUS;Acc:AT2G20180]		GO:0046983|GO:0046983|	PF00010 (Helix-loop-helix DNA-binding domain);	SSF47459;	1177_HOM007068
g.Unigene072642	gi|225446765|ref|XP_002278399.1|_PREDICTED:_transcription_factor_PIF5-like_[Vitis_vinifera]	PIL5	phytochrome interacting factor 3-like 5 [Source:TAIR_LOCUS;Acc:AT2G20180]		GO:0046983|GO:0046983|	PF00010 (Helix-loop-helix DNA-binding domain);	SSF47459;	1177_HOM007068
g.Unigene050577	gi|225446765|ref|XP_002278399.1|_PREDICTED:_transcription_factor_PIF5-like_[Vitis_vinifera]	PIL5	phytochrome interacting factor 3-like 5 [Source:TAIR_LOCUS;Acc:AT2G20180]		GO:0046983|GO:0046983|	PF00010 (Helix-loop-helix DNA-binding domain);	SSF47459;	1177_HOM007068
g.Unigene062558	gi|359487706|ref|XP_002276198.2|_PREDICTED:_transcription_factor_PIF3-like_[Vitis_vinifera]	PIF3	phytochrome interacting factor 3 [Source:TAIR_LOCUS;Acc:AT1G09530]	ko04712 Circadian rhythm - plant; ;				1177_HOM007068
g.Unigene062559	gi|359487706|ref|XP_002276198.2|_PREDICTED:_transcription_factor_PIF3-like_[Vitis_vinifera]	PIF3	phytochrome interacting factor 3 [Source:TAIR_LOCUS;Acc:AT1G09530]					1177_HOM007068
g.Unigene010266	gi|462410215|gb|EMJ15549.1|_hypothetical_protein_PRUPE_ppa000063mg_[Prunus_persica]	PIE1	SNF2 domain-containing protein / helicase domain-containing protein [Source:TAIR_LOCUS;Acc:AT3G12810]		GO:0004386|GO:0003676|GO:0005524|GO:0003677|GO:0005524|GO:0003677|	PF13921 (Myb-like DNA-binding domain);PF00271 (Helicase conserved C-terminal domain);PF00176 (SNF2 family N-terminal domain);PF07529 (HSA);	SSF52540;SSF52540;SSF46689;SSF52540;	1177_HOM000101
g.Unigene027497	gi|384245289|gb|EIE18784.1|_hypothetical_protein_COCSUDRAFT_221,_partial_[Coccomyxa_subellipsoidea_C-169]	PIE1	SNF2 domain-containing protein / helicase domain-containing protein [Source:TAIR_LOCUS;Acc:AT3G12810]					1177_HOM000101
g.Unigene010267	gi|261157174|gb|ACX54781.1|_DEAD/DEAH_box_helicase_domain-containing_protein_PIE1_[Oryza_sativa_Japonica_Group]	PIE1	SNF2 domain-containing protein / helicase domain-containing protein [Source:TAIR_LOCUS;Acc:AT3G12810]		GO:0005524|GO:0003677|GO:0004386|GO:0003676|GO:0005524|GO:0003677|	PF00176 (SNF2 family N-terminal domain);PF07529 (HSA);PF00271 (Helicase conserved C-terminal domain);	SSF52540;SSF52540;SSF52540;SSF46689;	1177_HOM000101
g.Unigene122285	gi|356498438|ref|XP_003518059.1|_PREDICTED:_uncharacterized_protein_LOC100794898_[Glycine_max]	PIE1	SNF2 domain-containing protein / helicase domain-containing protein [Source:TAIR_LOCUS;Acc:AT3G12810]					1177_HOM000101
g.Unigene125217	gi|168066598|ref|XP_001785222.1|_SWR1_complex_protein,_SNF2_family_DNA-dependent_ATPase_[Physcomitrella_patens_subsp._patens]	PIE1	SNF2 domain-containing protein / helicase domain-containing protein [Source:TAIR_LOCUS;Acc:AT3G12810]					1177_HOM000101
g.Unigene144807	gi|168019895|ref|XP_001762479.1|_SWR1_complex_protein,_SNF2_family_DNA-dependent_ATPase_[Physcomitrella_patens_subsp._patens]	PIE1	SNF2 domain-containing protein / helicase domain-containing protein [Source:TAIR_LOCUS;Acc:AT3G12810]				SSF52540;	1177_HOM000101
g.Unigene060833	gi|164665111|gb|ABY65982.1|_phytochrome_B_[Steinchisma_laxum]	PHYE	phytochrome E [Source:TAIR_LOCUS;Acc:AT4G18130]					1177_HOM000655
g.Unigene004049	gi|183239026|gb|ACC60971.1|_phytochrome_C_[Vitis_riparia]	PHYC	phytochrome C [Source:TAIR_LOCUS;Acc:AT5G35840]		GO:0005515|GO:0018298|GO:0006355|GO:0009584|GO:0008020|GO:0006355|GO:0006355|GO:0005524|GO:0005524|GO:0007165|GO:0000155|GO:0016020|GO:0008020|GO:0006355|GO:0009584|GO:0018298|	PF01590 (GAF domain);PF08446 (PAS fold);PF00989 (PAS fold);PF00989 (PAS fold);PF02518 (Histidine kinase-, DNA gyrase B-, and HSP90-like ATPase);PF00512 (His Kinase A (phospho-acceptor) domain);PF00360 (Phytochrome region);	SSF55781;SSF55785;SSF55874;SSF55785;SSF55781;SSF55785;	1177_HOM000655
g.Unigene004050	gi|183239026|gb|ACC60971.1|_phytochrome_C_[Vitis_riparia]	PHYC	phytochrome C [Source:TAIR_LOCUS;Acc:AT5G35840]					1177_HOM000655
g.Unigene011402	gi|189409279|gb|ACC60966.1|_phytochrome_B_[Vitis_vinifera]	PHYB	phytochrome B [Source:TAIR_LOCUS;Acc:AT2G18790]	ko04712 Circadian rhythm - plant; ;	GO:0005524|GO:0005524|GO:0008020|GO:0006355|GO:0009584|GO:0018298|GO:0004871|GO:0007165|GO:0006355|GO:0006355|GO:0007165|GO:0000155|GO:0016020|	PF02518 (Histidine kinase-, DNA gyrase B-, and HSP90-like ATPase);PF00360 (Phytochrome region);PF00989 (PAS fold);PF00989 (PAS fold);PF00512 (His Kinase A (phospho-acceptor) domain);	SSF55874;SSF55785;SSF47384;SSF55785;SSF55781;	1177_HOM000655
g.Unigene060834	gi|295979428|dbj|BAJ07392.1|_phytochrome_B,_partial_[Potamogeton_maackianus]	PHYB	phytochrome B [Source:TAIR_LOCUS;Acc:AT2G18790]					1177_HOM000655
g.Unigene080532	gi|309259497|gb|ADO62136.1|_phytochrome_B_[Helianthus_annuus]	PHYB	phytochrome B [Source:TAIR_LOCUS;Acc:AT2G18790]					1177_HOM000655
g.Unigene080533	gi|309259497|gb|ADO62136.1|_phytochrome_B_[Helianthus_annuus]	PHYB	phytochrome B [Source:TAIR_LOCUS;Acc:AT2G18790]	ko04712 Circadian rhythm - plant; ;	GO:0018298|GO:0006355|GO:0009584|GO:0008020|GO:0005515|	PF08446 (PAS fold);PF01590 (GAF domain);	SSF55781;SSF55785;	1177_HOM000655
g.Unigene097939	gi|189409279|gb|ACC60966.1|_phytochrome_B_[Vitis_vinifera]	PHYB	phytochrome B [Source:TAIR_LOCUS;Acc:AT2G18790]	ko04712 Circadian rhythm - plant; ;	GO:0005524|GO:0005524|GO:0008020|GO:0006355|GO:0009584|GO:0018298|GO:0004871|GO:0007165|GO:0006355|GO:0006355|GO:0007165|GO:0000155|GO:0016020|	PF02518 (Histidine kinase-, DNA gyrase B-, and HSP90-like ATPase);PF00360 (Phytochrome region);PF00989 (PAS fold);PF00989 (PAS fold);PF00512 (His Kinase A (phospho-acceptor) domain);	SSF55874;SSF55785;SSF47384;SSF55785;SSF55781;	1177_HOM000655
g.Unigene097940	gi|189409279|gb|ACC60966.1|_phytochrome_B_[Vitis_vinifera]	PHYB	phytochrome B [Source:TAIR_LOCUS;Acc:AT2G18790]	ko04712 Circadian rhythm - plant; ;				1177_HOM000655
g.Unigene017887	gi|154814062|gb|ABS87083.1|_PhyC_[Brucea_tenuifolia]	PHYA	phytochrome A [Source:TAIR_LOCUS;Acc:AT1G09570]					1177_HOM000655
g.Unigene119579	gi|225450405|ref|XP_002278610.1|_PREDICTED:_phytochrome_A1_[Vitis_vinifera]	PHYA	phytochrome A [Source:TAIR_LOCUS;Acc:AT1G09570]	ko04712 Circadian rhythm - plant; ;	GO:0006355|	PF00989 (PAS fold);	SSF55785;	1177_HOM000655
g.Unigene062471	gi|225423909|ref|XP_002278845.1|_PREDICTED:_uncharacterized_protein_LOC100259509_[Vitis_vinifera]	PFT1	phytochrome and flowering time regulatory protein (PFT1) [Source:TAIR_LOCUS;Acc:AT1G25540]			PF11265 (Mediator complex subunit 25 von Willebrand factor type A);		1177_HOM003523
g.Unigene047591	gi|115470907|ref|NP_001059052.1|_Os07g0182900_[Oryza_sativa_Japonica_Group]	MET1	methyltransferase 1 [Source:TAIR_LOCUS;Acc:AT5G49160]	ko00270 Cysteine and methionine metabolism; ko01100 Metabolic pathways; ;	GO:0006306|GO:0003677|GO:0008168|	PF00145 (C-5 cytosine-specific DNA methylase);	SSF53335;	1177_HOM002182
g.Unigene060416	gi|124359374|gb|ABN05840.1|_PAS_[Medicago_truncatula]	LKP2	LOV KELCH protein 2 [Source:TAIR_LOCUS;Acc:AT2G18915]	ko04712 Circadian rhythm - plant; ;			SSF55785;	1177_HOM001967
g.Unigene094518	gi|242078243|ref|XP_002443890.1|_hypothetical_protein_SORBIDRAFT_07g003870_[Sorghum_bicolor]	LHY	Homeodomain-like superfamily protein [Source:TAIR_LOCUS;Acc:AT1G01060]	ko04712 Circadian rhythm - plant; ;				1177_HOM005234
g.Unigene061831	gi|448872323|gb|AGE45851.1|_LEAFY_[Cymbidium_hybrid_cultivar]	LFY	floral meristem identity control protein LEAFY (LFY) [Source:TAIR_LOCUS;Acc:AT5G61850]		GO:0003677|GO:0006355|	PF01698 (Floricaula / Leafy protein);		1177_HOM004260
g.Unigene008743	gi|255559274|ref|XP_002520657.1|_Homeobox_protein_LUMINIDEPENDENS,_putative_[Ricinus_communis]	LD	Homeodomain-like superfamily protein [Source:TAIR_LOCUS;Acc:AT4G02560]		GO:0006351|GO:0005634|GO:0003677|GO:0003677|		SSF47676;SSF46689;	1177_HOM005770
g.Unigene005173	gi|359472736|ref|XP_002277110.2|_PREDICTED:_uncharacterized_protein_LOC100255898_[Vitis_vinifera]	HUA2	Tudor/PWWP/MBT domain-containing protein [Source:TAIR_LOCUS;Acc:AT5G23150]			PF12243 (CTD kinase subunit gamma CTK3);
g.Unigene069461	gi|359472736|ref|XP_002277110.2|_PREDICTED:_uncharacterized_protein_LOC100255898_[Vitis_vinifera]	HUA2	Tudor/PWWP/MBT domain-containing protein [Source:TAIR_LOCUS;Acc:AT5G23150]			PF00855 (PWWP domain);	SSF63748;
g.Unigene005174	gi|359472736|ref|XP_002277110.2|_PREDICTED:_uncharacterized_protein_LOC100255898_[Vitis_vinifera]	HUA2	Tudor/PWWP/MBT domain-containing protein [Source:TAIR_LOCUS;Acc:AT5G23150]			PF12243 (CTD kinase subunit gamma CTK3);
g.Unigene005176	gi|359472736|ref|XP_002277110.2|_PREDICTED:_uncharacterized_protein_LOC100255898_[Vitis_vinifera]	HUA2	Tudor/PWWP/MBT domain-containing protein [Source:TAIR_LOCUS;Acc:AT5G23150]
g.Unigene069463	gi|359472736|ref|XP_002277110.2|_PREDICTED:_uncharacterized_protein_LOC100255898_[Vitis_vinifera]	HUA2	Tudor/PWWP/MBT domain-containing protein [Source:TAIR_LOCUS;Acc:AT5G23150]
g.Unigene005177	gi|359472736|ref|XP_002277110.2|_PREDICTED:_uncharacterized_protein_LOC100255898_[Vitis_vinifera]	HUA2	Tudor/PWWP/MBT domain-containing protein [Source:TAIR_LOCUS;Acc:AT5G23150]
g.Unigene069466	gi|359472736|ref|XP_002277110.2|_PREDICTED:_uncharacterized_protein_LOC100255898_[Vitis_vinifera]	HUA2	Tudor/PWWP/MBT domain-containing protein [Source:TAIR_LOCUS;Acc:AT5G23150]
g.Unigene083361	gi|359472736|ref|XP_002277110.2|_PREDICTED:_uncharacterized_protein_LOC100255898_[Vitis_vinifera]	HUA2	Tudor/PWWP/MBT domain-containing protein [Source:TAIR_LOCUS;Acc:AT5G23150]			PF12243 (CTD kinase subunit gamma CTK3);
g.Unigene083362	gi|359472736|ref|XP_002277110.2|_PREDICTED:_uncharacterized_protein_LOC100255898_[Vitis_vinifera]	HUA2	Tudor/PWWP/MBT domain-containing protein [Source:TAIR_LOCUS;Acc:AT5G23150]			PF12243 (CTD kinase subunit gamma CTK3);
g.Unigene083363	gi|359472736|ref|XP_002277110.2|_PREDICTED:_uncharacterized_protein_LOC100255898_[Vitis_vinifera]	HUA2	Tudor/PWWP/MBT domain-containing protein [Source:TAIR_LOCUS;Acc:AT5G23150]
g.Unigene083364	gi|359472736|ref|XP_002277110.2|_PREDICTED:_uncharacterized_protein_LOC100255898_[Vitis_vinifera]	HUA2	Tudor/PWWP/MBT domain-containing protein [Source:TAIR_LOCUS;Acc:AT5G23150]
g.Unigene085502	gi|359496309|ref|XP_002264751.2|_PREDICTED:_E3_ubiquitin-protein_ligase_HOS1-like_[Vitis_vinifera]	HOS1	ubiquitin-protein ligases [Source:TAIR_LOCUS;Acc:AT2G39810]			PF13934 (Nuclear pore complex assembly);		1177_HOM004121
g.Unigene030449	gi|162459227|ref|NP_001105064.1|_histone_deacetylase_HDA101_[Zea_mays]	HD1	histone deacetylase 1 [Source:TAIR_LOCUS;Acc:AT4G38130]					1177_HOM000670
g.Unigene057640	gi|388520577|gb|AFK48350.1|_unknown_[Lotus_japonicus]	HD1	histone deacetylase 1 [Source:TAIR_LOCUS;Acc:AT4G38130]	ko04110 Cell cycle; ko04330 Notch signaling pathway; ko05016 Huntington's disease; ko05200 Pathways in cancer; ; ;		PF00850 (Histone deacetylase domain);	SSF52768;	1177_HOM000670
g.Unigene057641	gi|388520577|gb|AFK48350.1|_unknown_[Lotus_japonicus]	HD1	histone deacetylase 1 [Source:TAIR_LOCUS;Acc:AT4G38130]	ko04110 Cell cycle; ko04330 Notch signaling pathway; ko05016 Huntington's disease; ko05200 Pathways in cancer; ; ;		PF00850 (Histone deacetylase domain);	SSF52768;	1177_HOM000670
g.Unigene078053	gi|11066139|gb|AAG28474.1|AF195547_1_putative_histone_deacetylase_[Arabidopsis_thaliana]	HD1	histone deacetylase 1 [Source:TAIR_LOCUS;Acc:AT4G38130]	ko04110 Cell cycle; ko04330 Notch signaling pathway; ko05016 Huntington's disease; ko05200 Pathways in cancer; ; ;		PF00850 (Histone deacetylase domain);	SSF52768;	1177_HOM000670
g.Unigene078054	gi|357124023|ref|XP_003563706.1|_PREDICTED:_probable_histone_deacetylase_19-like_[Brachypodium_distachyon]	HD1	histone deacetylase 1 [Source:TAIR_LOCUS;Acc:AT4G38130]	ko04110 Cell cycle; ko04330 Notch signaling pathway; ko05016 Huntington's disease; ko05200 Pathways in cancer; ; ;		PF00850 (Histone deacetylase domain);	SSF52768;	1177_HOM000670
g.Unigene001487	gi|311350542|gb|ADP92454.1|_GIGANTEA_1_[x_Doritaenopsis_hybrid_cultivar]	GI	gigantea protein (GI) [Source:TAIR_LOCUS;Acc:AT1G22770]					1177_HOM005016
g.Unigene064911	gi|311350542|gb|ADP92454.1|_GIGANTEA_1_[x_Doritaenopsis_hybrid_cultivar]	GI	gigantea protein (GI) [Source:TAIR_LOCUS;Acc:AT1G22770]					1177_HOM005016
g.Unigene068158	gi|311350542|gb|ADP92454.1|_GIGANTEA_1_[x_Doritaenopsis_hybrid_cultivar]	GI	gigantea protein (GI) [Source:TAIR_LOCUS;Acc:AT1G22770]					1177_HOM005016
g.Unigene068159	gi|311350542|gb|ADP92454.1|_GIGANTEA_1_[x_Doritaenopsis_hybrid_cultivar]	GI	gigantea protein (GI) [Source:TAIR_LOCUS;Acc:AT1G22770]	ko04712 Circadian rhythm - plant; ;				1177_HOM005016
g.Unigene068160	gi|311350542|gb|ADP92454.1|_GIGANTEA_1_[x_Doritaenopsis_hybrid_cultivar]	GI	gigantea protein (GI) [Source:TAIR_LOCUS;Acc:AT1G22770]	ko04712 Circadian rhythm - plant; ;				1177_HOM005016
g.Unigene068161	gi|311350542|gb|ADP92454.1|_GIGANTEA_1_[x_Doritaenopsis_hybrid_cultivar]	GI	gigantea protein (GI) [Source:TAIR_LOCUS;Acc:AT1G22770]	ko04712 Circadian rhythm - plant; ;				1177_HOM005016
g.Unigene002285	gi|75207626|sp|Q9ST48.1|DWRF8_MAIZE_RecName:_Full=DELLA_protein_DWARF8;_Short=Protein_dwarf-8	GAI	GRAS family transcription factor family protein [Source:TAIR_LOCUS;Acc:AT1G14920]	ko04075 Plant hormone signal transduction; ;		PF03514 (GRAS family transcription factor);PF12041 (Transcriptional regulator DELLA protein N terminal);		1177_HOM000042
g.Unigene002286	gi|75207626|sp|Q9ST48.1|DWRF8_MAIZE_RecName:_Full=DELLA_protein_DWARF8;_Short=Protein_dwarf-8	GAI	GRAS family transcription factor family protein [Source:TAIR_LOCUS;Acc:AT1G14920]	ko04075 Plant hormone signal transduction; ;		PF12041 (Transcriptional regulator DELLA protein N terminal);PF03514 (GRAS family transcription factor);		1177_HOM000042
g.Unigene002287	gi|115184074|gb|ABI84226.1|_dwarf_plant9_[Zea_mays]	GAI	GRAS family transcription factor family protein [Source:TAIR_LOCUS;Acc:AT1G14920]	ko04075 Plant hormone signal transduction; ;		PF12041 (Transcriptional regulator DELLA protein N terminal);PF03514 (GRAS family transcription factor);		1177_HOM000042
g.Unigene014528	gi|449457109|ref|XP_004146291.1|_PREDICTED:_DELLA_protein_GAI-like_[Cucumis_sativus]	GAI	GRAS family transcription factor family protein [Source:TAIR_LOCUS;Acc:AT1G14920]					1177_HOM015644
g.Unigene050017	gi|15866430|gb|AAL10376.1|_DWARF8_[Zea_mays_subsp._mays]	GAI	GRAS family transcription factor family protein [Source:TAIR_LOCUS;Acc:AT1G14920]					1177_HOM000042
g.Unigene072908	gi|115184074|gb|ABI84226.1|_dwarf_plant9_[Zea_mays]	GAI	GRAS family transcription factor family protein [Source:TAIR_LOCUS;Acc:AT1G14920]	ko04075 Plant hormone signal transduction; ;		PF12041 (Transcriptional regulator DELLA protein N terminal);PF03514 (GRAS family transcription factor);		1177_HOM000042
g.Unigene108863	gi|226509504|ref|NP_001142201.1|_uncharacterized_protein_LOC100274369_[Zea_mays]	FY	Transducin/WD40 repeat-like superfamily protein [Source:TAIR_LOCUS;Acc:AT5G13480]					1177_HOM001461
g.Unigene028426	gi|380467915|gb|AFD61545.1|_WD-40_repeat_protein_MSI4_[Dendrobium_nobile]	FVE	Transducin family protein / WD-40 repeat family protein [Source:TAIR_LOCUS;Acc:AT2G19520]					1177_HOM000184
g.Unigene031369	gi|332806931|gb|AEF01212.1|_FVE_[x_Doritaenopsis_hybrid_cultivar]	FVE	Transducin family protein / WD-40 repeat family protein [Source:TAIR_LOCUS;Acc:AT2G19520]		GO:0005515|GO:0005515|GO:0005515|GO:0005515|GO:0005515|	PF12265 (Histone-binding protein RBBP4 or subunit C of CAF1 complex);PF00400 (WD domain, G-beta repeat);PF00400 (WD domain, G-beta repeat);PF00400 (WD domain, G-beta repeat);	SSF50978;SSF50978;	1177_HOM000184
g.Unigene140853	gi|224091353|ref|XP_002309228.1|_hypothetical_protein_POPTRDRAFT_653315_[Populus_trichocarpa]	FVE	Transducin family protein / WD-40 repeat family protein [Source:TAIR_LOCUS;Acc:AT2G19520]					1177_HOM000184
g.Unigene001360	gi|298256073|gb|ADI58462.1|_flowering_locus_T_[Cymbidium_goeringii]	FT	PEBP (phosphatidylethanolamine-binding protein) family protein [Source:TAIR_LOCUS;Acc:AT1G65480]			PF01161 (Phosphatidylethanolamine-binding protein);	SSF49777;	1177_HOM000381
g.Unigene033994	gi|50251778|dbj|BAD27710.1|_putative_flowering_locus_T_[Oryza_sativa_Japonica_Group]	FT	PEBP (phosphatidylethanolamine-binding protein) family protein [Source:TAIR_LOCUS;Acc:AT1G65480]			PF01161 (Phosphatidylethanolamine-binding protein);	SSF49777;	1177_HOM000381
g.Unigene066214	gi|311337033|gb|ADP89905.1|_flowering_locus_T_[Iris_fulva]	FT	PEBP (phosphatidylethanolamine-binding protein) family protein [Source:TAIR_LOCUS;Acc:AT1G65480]			PF01161 (Phosphatidylethanolamine-binding protein);	SSF49777;	1177_HOM000381
g.Unigene133911	gi|208609528|dbj|BAG72302.1|_Hd3a_[Oryza_rufipogon]	FT	PEBP (phosphatidylethanolamine-binding protein) family protein [Source:TAIR_LOCUS;Acc:AT1G65480]					1177_HOM000381
g.Unigene137586	gi|253761846|ref|XP_002489297.1|_hypothetical_protein_SORBIDRAFT_0010s003120_[Sorghum_bicolor]	FT	PEBP (phosphatidylethanolamine-binding protein) family protein [Source:TAIR_LOCUS;Acc:AT1G65480]					1177_HOM000381
g.Unigene143389	gi|333777907|dbj|BAK23998.1|_flowering_locus_T_[Gypsophila_paniculata]	FT	PEBP (phosphatidylethanolamine-binding protein) family protein [Source:TAIR_LOCUS;Acc:AT1G65480]					1177_HOM000381
g.Unigene154602	gi|462407744|gb|EMJ13078.1|_hypothetical_protein_PRUPE_ppa003499mg_[Prunus_persica]	FRL1	FRIGIDA like 1 [Source:TAIR_LOCUS;Acc:AT5G16320]					1177_HOM000342
g.Unigene091648	gi|462422305|gb|EMJ26568.1|_hypothetical_protein_PRUPE_ppa000835mg_[Prunus_persica]	FPA	RNA binding [Source:TAIR_LOCUS;Acc:AT2G43410]		GO:0003676|GO:0003676|	PF00076 (RNA recognition motif. (a.k.a. RRM, RBD, or RNP domain));PF00076 (RNA recognition motif. (a.k.a. RRM, RBD, or RNP domain));PF07744 (SPOC domain);PF13893 (RNA recognition motif. (a.k.a. RRM, RBD, or RNP domain));	SSF54928;SSF54928;	1177_HOM003562
g.Unigene031595	gi|357121091|ref|XP_003562255.1|_PREDICTED:_poly(rC)-binding_protein_1-like_[Brachypodium_distachyon]	FLK	RNA-binding KH domain-containing protein [Source:TAIR_LOCUS;Acc:AT3G04610]		GO:0003723|	PF00013 (KH domain);	SSF54791;	1177_HOM000404
g.Unigene062502	gi|462400632|gb|EMJ06189.1|_hypothetical_protein_PRUPE_ppa003484mg_[Prunus_persica]	FLK	RNA-binding KH domain-containing protein [Source:TAIR_LOCUS;Acc:AT3G04610]		GO:0003723|GO:0003723|GO:0003723|	PF00013 (KH domain);PF00013 (KH domain);PF00013 (KH domain);	SSF54791;SSF54791;SSF54791;	1177_HOM000546
g.Unigene098691	gi|224123476|ref|XP_002319087.1|_predicted_protein_[Populus_trichocarpa]	FLK	RNA-binding KH domain-containing protein [Source:TAIR_LOCUS;Acc:AT3G04610]		GO:0003723|	PF00013 (KH domain);	SSF54791;	1177_HOM000546
g.Unigene010745	gi|225448966|ref|XP_002273083.1|_PREDICTED:_lysine-specific_histone_demethylase_1_homolog_3-like_[Vitis_vinifera]	FLD	Flavin containing amine oxidoreductase family protein [Source:TAIR_LOCUS;Acc:AT3G10390]		GO:0055114|GO:0016491|GO:0055114|GO:0016491|	PF01593 (Flavin containing amine oxidoreductase);PF01593 (Flavin containing amine oxidoreductase);	SSF54373;SSF51905;SSF51905;SSF51905;	1177_HOM000256
g.Unigene033508	gi|449490506|ref|XP_004158625.1|_PREDICTED:_LOW_QUALITY_PROTEIN:_lysine-specific_histone_demethylase_1_homolog_3-like_[Cucumis_sativus]	FLD	Flavin containing amine oxidoreductase family protein [Source:TAIR_LOCUS;Acc:AT3G10390]
g.Unigene010746	gi|255577434|ref|XP_002529596.1|_amine_oxidase,_putative_[Ricinus_communis]	FLD	Flavin containing amine oxidoreductase family protein [Source:TAIR_LOCUS;Acc:AT3G10390]		GO:0055114|GO:0016491|GO:0055114|GO:0016491|	PF01593 (Flavin containing amine oxidoreductase);PF01593 (Flavin containing amine oxidoreductase);	SSF51905;SSF54373;SSF51905;SSF51905;	1177_HOM000256
g.Unigene096602	gi|470146303|ref|XP_004308766.1|_PREDICTED:_lysine-specific_histone_demethylase_1_homolog_3-like_[Fragaria_vesca_subsp._vesca]	FLD	Flavin containing amine oxidoreductase family protein [Source:TAIR_LOCUS;Acc:AT3G10390]		GO:0055114|GO:0016491|GO:0055114|GO:0016491|	PF01593 (Flavin containing amine oxidoreductase);PF01593 (Flavin containing amine oxidoreductase);	SSF54373;SSF51905;SSF51905;SSF51905;	1177_HOM000256
g.Unigene096603	gi|225448966|ref|XP_002273083.1|_PREDICTED:_lysine-specific_histone_demethylase_1_homolog_3-like_[Vitis_vinifera]	FLD	Flavin containing amine oxidoreductase family protein [Source:TAIR_LOCUS;Acc:AT3G10390]		GO:0055114|GO:0016491|	PF01593 (Flavin containing amine oxidoreductase);	SSF54373;SSF51905;SSF51905;	1177_HOM000256
g.Unigene060253	gi|166203411|gb|ABY84674.1|_fertilization-independent_endosperm_protein_[Nicotiana_tabacum]	FIE	Transducin/WD40 repeat-like superfamily protein [Source:TAIR_LOCUS;Acc:AT3G20740]		GO:0005515|GO:0005515|GO:0005515|	PF00400 (WD domain, G-beta repeat);PF00400 (WD domain, G-beta repeat);	SSF50978;	1177_HOM002982
g.Unigene060254	gi|166203411|gb|ABY84674.1|_fertilization-independent_endosperm_protein_[Nicotiana_tabacum]	FIE	Transducin/WD40 repeat-like superfamily protein [Source:TAIR_LOCUS;Acc:AT3G20740]		GO:0005515|GO:0005515|GO:0005515|GO:0005515|	PF00400 (WD domain, G-beta repeat);PF00400 (WD domain, G-beta repeat);PF00400 (WD domain, G-beta repeat);	SSF50978;	1177_HOM002982
g.Unigene007011	gi|359477208|ref|XP_002279515.2|_PREDICTED:_flowering_time_control_protein_FCA_[Vitis_vinifera]	FCA	RNA binding;abscisic acid binding [Source:TAIR_LOCUS;Acc:AT4G16280]		GO:0005515|GO:0003676|GO:0003676|GO:0005515|	PF00076 (RNA recognition motif. (a.k.a. RRM, RBD, or RNP domain));PF00076 (RNA recognition motif. (a.k.a. RRM, RBD, or RNP domain));PF00397 (WW domain);	SSF54928;SSF51045;SSF54928;	1177_HOM001422
g.Unigene142964	gi|18150431|gb|AAL61622.1|AF414188_1_FCA_gamma_[Brassica_napus]	FCA	RNA binding;abscisic acid binding [Source:TAIR_LOCUS;Acc:AT4G16280]					1177_HOM002251
g.Unigene161341	gi|18150431|gb|AAL61622.1|AF414188_1_FCA_gamma_[Brassica_napus]	FCA	RNA binding;abscisic acid binding [Source:TAIR_LOCUS;Acc:AT4G16280]		GO:0005515|GO:0005515|	PF00397 (WW domain);	SSF51045;	1177_HOM001422
g.Unigene094719	gi|115452597|ref|NP_001049899.1|_Os03g0307800_[Oryza_sativa_Japonica_Group]	EZA1	SET domain-containing protein [Source:TAIR_LOCUS;Acc:AT4G02020]		GO:0005515|	PF00856 (SET domain);	SSF82199;	1177_HOM001507
g.Unigene094721	gi|115452597|ref|NP_001049899.1|_Os03g0307800_[Oryza_sativa_Japonica_Group]	EZA1	SET domain-containing protein [Source:TAIR_LOCUS;Acc:AT4G02020]		GO:0005515|	PF00856 (SET domain);	SSF82199;	1177_HOM001507
g.Unigene074958	gi|414866754|tpg|DAA45311.1|_TPA:_putative_ulp1_protease_family_protein_[Zea_mays]	ESD4	Cysteine proteinases superfamily protein [Source:TAIR_LOCUS;Acc:AT4G15880]					1177_HOM002300
g.Unigene070068	gi|223942211|gb|ACN25189.1|_unknown_[Zea_mays]	ESD4	Cysteine proteinases superfamily protein [Source:TAIR_LOCUS;Acc:AT4G15880]		GO:0008234|GO:0006508|	PF02902 (Ulp1 protease family, C-terminal catalytic domain);	SSF54001;	1177_HOM002300
g.Unigene051933	gi|90102226|gb|ABD85301.1|_polycomb_group_protein_EMF2_[Asparagus_officinalis]	EMF2	VEFS-Box of polycomb protein [Source:TAIR_LOCUS;Acc:AT5G51230]			PF09733 (VEFS-Box of polycomb protein);		1177_HOM002094
g.Unigene051934	gi|90102226|gb|ABD85301.1|_polycomb_group_protein_EMF2_[Asparagus_officinalis]	EMF2	VEFS-Box of polycomb protein [Source:TAIR_LOCUS;Acc:AT5G51230]					1177_HOM002094
g.Unigene051935	gi|90102226|gb|ABD85301.1|_polycomb_group_protein_EMF2_[Asparagus_officinalis]	EMF2	VEFS-Box of polycomb protein [Source:TAIR_LOCUS;Acc:AT5G51230]			PF09733 (VEFS-Box of polycomb protein);		1177_HOM002094
g.Unigene051936	gi|90102226|gb|ABD85301.1|_polycomb_group_protein_EMF2_[Asparagus_officinalis]	EMF2	VEFS-Box of polycomb protein [Source:TAIR_LOCUS;Acc:AT5G51230]			PF09733 (VEFS-Box of polycomb protein);		1177_HOM002094
g.Unigene063153	gi|147771873|emb|CAN71330.1|_hypothetical_protein_VITISV_031551_[Vitis_vinifera]	EMF1	embryonic flower 1 (EMF1) [Source:TAIR_LOCUS;Acc:AT5G11530]					1177_HOM006574
g.Unigene080230	gi|225429428|ref|XP_002278577.1|_PREDICTED:_protein_EARLY_FLOWERING_3-like_[Vitis_vinifera]	ELF3	hydroxyproline-rich glycoprotein family protein [Source:TAIR_LOCUS;Acc:AT2G25930]	ko04712 Circadian rhythm - plant; ;				1177_HOM002822
g.Unigene031177	gi|225447109|ref|XP_002273680.1|_PREDICTED:_BAH_and_coiled-coil_domain-containing_protein_1_isoform_1_[Vitis_vinifera]	EBS	PHD finger family protein / bromo-adjacent homology (BAH) domain-containing protein [Source:TAIR_LOCUS;Acc:AT4G22140]		GO:0003677|GO:0005515|	PF01426 (BAH domain);PF00628 (PHD-finger);	SSF57903;	1177_HOM000243
g.Unigene063022	gi|224131658|ref|XP_002321145.1|_ebs-bah-phd_domain-containing_protein_[Populus_trichocarpa]	EBS	PHD finger family protein / bromo-adjacent homology (BAH) domain-containing protein [Source:TAIR_LOCUS;Acc:AT4G22140]					1177_HOM000243
g.Unigene063023	gi|224131658|ref|XP_002321145.1|_ebs-bah-phd_domain-containing_protein_[Populus_trichocarpa]	EBS	PHD finger family protein / bromo-adjacent homology (BAH) domain-containing protein [Source:TAIR_LOCUS;Acc:AT4G22140]					1177_HOM000243
g.Unigene063024	gi|449453529|ref|XP_004144509.1|_PREDICTED:_BAH_and_coiled-coil_domain-containing_protein_1-like_[Cucumis_sativus]	EBS	PHD finger family protein / bromo-adjacent homology (BAH) domain-containing protein [Source:TAIR_LOCUS;Acc:AT4G22140]		GO:0005515|GO:0003677|	PF00628 (PHD-finger);PF01426 (BAH domain);	SSF57903;	1177_HOM000243
g.Unigene063025	gi|449453529|ref|XP_004144509.1|_PREDICTED:_BAH_and_coiled-coil_domain-containing_protein_1-like_[Cucumis_sativus]	EBS	PHD finger family protein / bromo-adjacent homology (BAH) domain-containing protein [Source:TAIR_LOCUS;Acc:AT4G22140]					1177_HOM000243
g.Unigene163331	gi|462407904|gb|EMJ13238.1|_hypothetical_protein_PRUPE_ppa011288mg_[Prunus_persica]	EBS	PHD finger family protein / bromo-adjacent homology (BAH) domain-containing protein [Source:TAIR_LOCUS;Acc:AT4G22140]					1177_HOM000243
g.Unigene008376	gi|159461702|gb|ABW96890.1|_DRM-type_DNA-methyltransferase_[Elaeis_guineensis]	DRM2	domains rearranged methyltransferase 2 [Source:TAIR_LOCUS;Acc:AT5G14620]		GO:0006306|GO:0003677|GO:0008168|	PF00145 (C-5 cytosine-specific DNA methylase);	SSF53335;SSF53335;	1177_HOM001636
g.Unigene123947	gi|462413513|gb|EMJ18562.1|_hypothetical_protein_PRUPE_ppa022377mg,_partial_[Prunus_persica]	DRM1	domains rearranged methylase 1 [Source:TAIR_LOCUS;Acc:AT5G15380]					1177_HOM001636
g.Unigene063975	gi|359476575|ref|XP_002267239.2|_PREDICTED:_ATP-dependent_DNA_helicase_DDM1-like_[Vitis_vinifera]	DDM1	chromatin remodeling 1 [Source:TAIR_LOCUS;Acc:AT5G66750]		GO:0004386|GO:0003676|GO:0005524|GO:0005524|GO:0003677|	PF00271 (Helicase conserved C-terminal domain);PF00176 (SNF2 family N-terminal domain);	SSF52540;SSF52540;SSF52540;	1177_HOM000101
g.Unigene063976	gi|218202221|gb|EEC84648.1|_hypothetical_protein_OsI_31541_[Oryza_sativa_Indica_Group]	DDM1	chromatin remodeling 1 [Source:TAIR_LOCUS;Acc:AT5G66750]		GO:0004386|GO:0003676|GO:0005524|GO:0005524|GO:0003677|	PF00271 (Helicase conserved C-terminal domain);PF00176 (SNF2 family N-terminal domain);	SSF52540;SSF52540;	1177_HOM000101
g.Unigene049761	gi|242096612|ref|XP_002438796.1|_hypothetical_protein_SORBIDRAFT_10g026420_[Sorghum_bicolor]	CRY3	cryptochrome 3 [Source:TAIR_LOCUS;Acc:AT5G24850]		GO:0003913|GO:0006281|GO:0006281|GO:0003913|GO:0006281|GO:0003913|GO:0003913|GO:0006281|	PF03441 (FAD binding domain of DNA photolyase);PF00875 (DNA photolyase);	SSF52425;SSF48173;	1177_HOM001644
g.Unigene081002	gi|302797733|ref|XP_002980627.1|_hypothetical_protein_SELMODRAFT_268379_[Selaginella_moellendorffii]	CRY3	cryptochrome 3 [Source:TAIR_LOCUS;Acc:AT5G24850]					1177_HOM001082
g.Unigene081003	gi|357123300|ref|XP_003563349.1|_PREDICTED:_cryptochrome_DASH,_chloroplastic/mitochondrial-like_[Brachypodium_distachyon]	CRY3	cryptochrome 3 [Source:TAIR_LOCUS;Acc:AT5G24850]					1177_HOM001082
g.Unigene081005	gi|449437082|ref|XP_004136321.1|_PREDICTED:_cryptochrome_DASH,_chloroplastic/mitochondrial-like_[Cucumis_sativus]	CRY3	cryptochrome 3 [Source:TAIR_LOCUS;Acc:AT5G24850]		GO:0006281|GO:0003913|GO:0006281|GO:0003913|	PF03441 (FAD binding domain of DNA photolyase);	SSF48173;	1177_HOM001644
g.Unigene080640	gi|40644276|emb|CAD35495.1|_cryptochrome_2_[Oryza_sativa_Indica_Group]	CRY2	cryptochrome 2 [Source:TAIR_LOCUS;Acc:AT1G04400]		GO:0003913|GO:0006281|GO:0006281|GO:0003913|GO:0003913|GO:0006281|GO:0006281|GO:0003913|	PF03441 (FAD binding domain of DNA photolyase);PF00875 (DNA photolyase);	SSF52425;SSF48173;	1177_HOM001082
g.Unigene080641	gi|40644276|emb|CAD35495.1|_cryptochrome_2_[Oryza_sativa_Indica_Group]	CRY2	cryptochrome 2 [Source:TAIR_LOCUS;Acc:AT1G04400]	ko04712 Circadian rhythm - plant; ;				1177_HOM001082
g.Unigene080642	gi|40644276|emb|CAD35495.1|_cryptochrome_2_[Oryza_sativa_Indica_Group]	CRY2	cryptochrome 2 [Source:TAIR_LOCUS;Acc:AT1G04400]	ko04712 Circadian rhythm - plant; ;	GO:0003913|GO:0006281|GO:0003913|GO:0006281|GO:0006281|GO:0003913|GO:0006281|GO:0003913|	PF00875 (DNA photolyase);PF03441 (FAD binding domain of DNA photolyase);	SSF52425;SSF48173;	1177_HOM001082
g.Unigene069252	gi|462422098|gb|EMJ26361.1|_hypothetical_protein_PRUPE_ppa002375mg_[Prunus_persica]	CRY1	cryptochrome 1 [Source:TAIR_LOCUS;Acc:AT4G08920]	ko04712 Circadian rhythm - plant; ;	GO:0006281|GO:0003913|GO:0003913|GO:0006281|GO:0003913|GO:0006281|GO:0006281|GO:0003913|	PF03441 (FAD binding domain of DNA photolyase);PF00875 (DNA photolyase);PF12546 (Blue/Ultraviolet sensing protein C terminal);	SSF52425;SSF48173;	1177_HOM001082
g.Unigene112178	gi|350539503|ref|NP_001234667.1|_cryptochrome_1_[Solanum_lycopersicum]	CRY1	cryptochrome 1 [Source:TAIR_LOCUS;Acc:AT4G08920]	ko04712 Circadian rhythm - plant; ;	GO:0003913|GO:0006281|GO:0003913|GO:0006281|	PF00875 (DNA photolyase);	SSF52425;	1177_HOM001082
g.Unigene069253	gi|462422098|gb|EMJ26361.1|_hypothetical_protein_PRUPE_ppa002375mg_[Prunus_persica]	CRY1	cryptochrome 1 [Source:TAIR_LOCUS;Acc:AT4G08920]	ko04712 Circadian rhythm - plant; ;	GO:0006281|GO:0003913|GO:0003913|GO:0006281|GO:0003913|GO:0006281|GO:0006281|GO:0003913|	PF12546 (Blue/Ultraviolet sensing protein C terminal);PF03441 (FAD binding domain of DNA photolyase);PF00875 (DNA photolyase);	SSF52425;SSF48173;	1177_HOM001082
g.Unigene125357	gi|327342142|gb|AEA50858.1|_cry1-1_[Populus_tremula]	CRY1	cryptochrome 1 [Source:TAIR_LOCUS;Acc:AT4G08920]					1177_HOM001082
g.Unigene069254	gi|462422098|gb|EMJ26361.1|_hypothetical_protein_PRUPE_ppa002375mg_[Prunus_persica]	CRY1	cryptochrome 1 [Source:TAIR_LOCUS;Acc:AT4G08920]	ko04712 Circadian rhythm - plant; ;	GO:0006281|GO:0003913|GO:0003913|GO:0006281|GO:0003913|GO:0006281|GO:0006281|GO:0003913|	PF12546 (Blue/Ultraviolet sensing protein C terminal);PF00875 (DNA photolyase);PF03441 (FAD binding domain of DNA photolyase);	SSF48173;SSF52425;	1177_HOM001082
g.Unigene144573	gi|327342144|gb|AEA50859.1|_cry1-1_[Populus_tremula]	CRY1	cryptochrome 1 [Source:TAIR_LOCUS;Acc:AT4G08920]	ko04712 Circadian rhythm - plant; ;		PF12546 (Blue/Ultraviolet sensing protein C terminal);		1177_HOM001082
g.Unigene069255	gi|462422098|gb|EMJ26361.1|_hypothetical_protein_PRUPE_ppa002375mg_[Prunus_persica]	CRY1	cryptochrome 1 [Source:TAIR_LOCUS;Acc:AT4G08920]	ko04712 Circadian rhythm - plant; ;	GO:0006281|GO:0003913|GO:0003913|GO:0006281|GO:0006281|GO:0003913|GO:0003913|GO:0006281|	PF00875 (DNA photolyase);PF03441 (FAD binding domain of DNA photolyase);PF12546 (Blue/Ultraviolet sensing protein C terminal);	SSF48173;SSF52425;	1177_HOM001082
g.Unigene022588	gi|462411663|gb|EMJ16712.1|_hypothetical_protein_PRUPE_ppa007007mg_[Prunus_persica]	COL2	CONSTANS-like 2 [Source:TAIR_LOCUS;Acc:AT3G02380]
g.Unigene039614	gi|476001787|gb|AGI62035.1|_CONSTANS-like_11_[Erycina_pusilla]	COL2	CONSTANS-like 2 [Source:TAIR_LOCUS;Acc:AT3G02380]		GO:0008270|GO:0005622|GO:0005515|	PF00643 (B-box zinc finger);PF06203 (CCT motif);		1177_HOM000249
g.Unigene139952	gi|462411663|gb|EMJ16712.1|_hypothetical_protein_PRUPE_ppa007007mg_[Prunus_persica]	COL2	CONSTANS-like 2 [Source:TAIR_LOCUS;Acc:AT3G02380]		GO:0005515|	PF06203 (CCT motif);		1177_HOM000249
g.Unigene012788	gi|462411663|gb|EMJ16712.1|_hypothetical_protein_PRUPE_ppa007007mg_[Prunus_persica]	COL1	CONSTANS-like 1 [Source:TAIR_LOCUS;Acc:AT5G15850]					1177_HOM000249
g.Unigene094711	gi|296082393|emb|CBI21398.3|_unnamed_protein_product_[Vitis_vinifera]	CLF	SET domain-containing protein [Source:TAIR_LOCUS;Acc:AT2G23380]		GO:0005515|	PF00856 (SET domain);	SSF82199;	1177_HOM001507
g.Unigene094712	gi|296082393|emb|CBI21398.3|_unnamed_protein_product_[Vitis_vinifera]	CLF	SET domain-containing protein [Source:TAIR_LOCUS;Acc:AT2G23380]		GO:0005515|	PF00856 (SET domain);	SSF82199;	1177_HOM001507
g.Unigene094713	gi|296082393|emb|CBI21398.3|_unnamed_protein_product_[Vitis_vinifera]	CLF	SET domain-containing protein [Source:TAIR_LOCUS;Acc:AT2G23380]		GO:0005515|	PF00856 (SET domain);	SSF82199;	1177_HOM001507
g.Unigene094714	gi|296082393|emb|CBI21398.3|_unnamed_protein_product_[Vitis_vinifera]	CLF	SET domain-containing protein [Source:TAIR_LOCUS;Acc:AT2G23380]					1177_HOM001507
g.Unigene094716	gi|296082393|emb|CBI21398.3|_unnamed_protein_product_[Vitis_vinifera]	CLF	SET domain-containing protein [Source:TAIR_LOCUS;Acc:AT2G23380]					1177_HOM001507
g.Unigene094717	gi|296082393|emb|CBI21398.3|_unnamed_protein_product_[Vitis_vinifera]	CLF	SET domain-containing protein [Source:TAIR_LOCUS;Acc:AT2G23380]					1177_HOM001507
g.Unigene094718	gi|296082393|emb|CBI21398.3|_unnamed_protein_product_[Vitis_vinifera]	CLF	SET domain-containing protein [Source:TAIR_LOCUS;Acc:AT2G23380]					1177_HOM001507
g.Unigene094720	gi|296082393|emb|CBI21398.3|_unnamed_protein_product_[Vitis_vinifera]	CLF	SET domain-containing protein [Source:TAIR_LOCUS;Acc:AT2G23380]					1177_HOM001507
g.Unigene094722	gi|296082393|emb|CBI21398.3|_unnamed_protein_product_[Vitis_vinifera]	CLF	SET domain-containing protein [Source:TAIR_LOCUS;Acc:AT2G23380]					1177_HOM001507
g.Unigene064480	gi|449440858|ref|XP_004138201.1|_PREDICTED:_uncharacterized_protein_LOC101209271_[Cucumis_sativus]	CDF1	Protein of unknown function (DUF3353) [Source:TAIR_LOCUS;Acc:AT5G23040]			PF11833 (Protein of unknown function (DUF3353));		1177_HOM002568
g.Unigene009781	gi|225453650|ref|XP_002267720.1|_PREDICTED:_protein_LHY-like_[Vitis_vinifera]	CCA1	circadian clock associated 1 [Source:TAIR_LOCUS;Acc:AT2G46830]		GO:0003682|GO:0003677|	PF00249 (Myb-like DNA-binding domain);	SSF46689;	1177_HOM005234
g.Unigene002555	gi|73427360|gb|AAZ76263.1|_AP1-related_protein_[Phalaenopsis_amabilis]	CAL	K-box region and MADS-box transcription factor family protein [Source:TAIR_LOCUS;Acc:AT1G26310]
g.Unigene049600	gi|357136244|ref|XP_003569715.1|_PREDICTED:_MADS-box_transcription_factor_32-like_[Brachypodium_distachyon]	CAL	K-box region and MADS-box transcription factor family protein [Source:TAIR_LOCUS;Acc:AT1G26310]		GO:0003677|GO:0046983|GO:0003700|GO:0005634|GO:0006355|GO:0003677|GO:0046983|	PF00319 (SRF-type transcription factor (DNA-binding and dimerisation domain));PF01486 (K-box region);	SSF55455;	1177_HOM000039
g.Unigene074425	gi|73427360|gb|AAZ76263.1|_AP1-related_protein_[Phalaenopsis_amabilis]	CAL	K-box region and MADS-box transcription factor family protein [Source:TAIR_LOCUS;Acc:AT1G26310]
g.Unigene074429	gi|62822919|gb|AAY15199.1|_FRUITFULL-like_MADS_box_protein_1_[Dendrobium_thyrsiflorum]	CAL	K-box region and MADS-box transcription factor family protein [Source:TAIR_LOCUS;Acc:AT1G26310]
g.Unigene074426	gi|62822919|gb|AAY15199.1|_FRUITFULL-like_MADS_box_protein_1_[Dendrobium_thyrsiflorum]	CAL	K-box region and MADS-box transcription factor family protein [Source:TAIR_LOCUS;Acc:AT1G26310]					1177_HOM008696
g.Unigene069854	gi|218202508|gb|EEC84935.1|_hypothetical_protein_OsI_32150_[Oryza_sativa_Indica_Group]	APRR5	pseudo-response regulator 5 [Source:TAIR_LOCUS;Acc:AT5G24470]	ko04712 Circadian rhythm - plant; ;	GO:0005515|GO:0006355|GO:0000156|GO:0000160|	PF06203 (CCT motif);PF00072 (Response regulator receiver domain);	SSF52172;	1177_HOM000724
g.Unigene088978	gi|77548762|gb|ABA91559.1|_CCT_motif_family_protein,_expressed_[Oryza_sativa_Japonica_Group]	APRR5	pseudo-response regulator 5 [Source:TAIR_LOCUS;Acc:AT5G24470]	ko04712 Circadian rhythm - plant; ;	GO:0005515|GO:0006355|GO:0000156|GO:0000160|	PF06203 (CCT motif);PF00072 (Response regulator receiver domain);	SSF52172;	1177_HOM000724
g.Unigene035630	gi|372121980|gb|AEX86945.1|_AP1-like_protein_[Cymbidium_faberi]	AP1	K-box region and MADS-box transcription factor family protein [Source:TAIR_LOCUS;Acc:AT1G69120]		GO:0003700|GO:0005634|GO:0006355|GO:0003677|GO:0046983|GO:0003677|GO:0046983|	PF01486 (K-box region);PF00319 (SRF-type transcription factor (DNA-binding and dimerisation domain));	SSF55455;	1177_HOM000039
g.Unigene035632	gi|372121980|gb|AEX86945.1|_AP1-like_protein_[Cymbidium_faberi]	AP1	K-box region and MADS-box transcription factor family protein [Source:TAIR_LOCUS;Acc:AT1G69120]		GO:0003677|GO:0046983|GO:0003700|GO:0005634|GO:0006355|GO:0003677|GO:0046983|	PF01486 (K-box region);PF00319 (SRF-type transcription factor (DNA-binding and dimerisation domain));	SSF55455;	1177_HOM000039
g.Unigene043351	gi|445069044|gb|AGE15496.1|_MADS1_[Cymbidium_faberi]	AP1	K-box region and MADS-box transcription factor family protein [Source:TAIR_LOCUS;Acc:AT1G69120]		GO:0003700|GO:0005634|GO:0006355|GO:0003677|GO:0046983|GO:0003677|GO:0046983|	PF01486 (K-box region);PF00319 (SRF-type transcription factor (DNA-binding and dimerisation domain));	SSF55455;	1177_HOM000039
g.Unigene055435	gi|150834521|dbj|BAF69022.1|_MADS-box_protein_[Phalaenopsis_hybrid_cultivar]	AP1	K-box region and MADS-box transcription factor family protein [Source:TAIR_LOCUS;Acc:AT1G69120]					1177_HOM000039
g.Unigene074427	gi|73427360|gb|AAZ76263.1|_AP1-related_protein_[Phalaenopsis_amabilis]	AP1	K-box region and MADS-box transcription factor family protein [Source:TAIR_LOCUS;Acc:AT1G69120]		GO:0003677|GO:0046983|GO:0003700|GO:0005634|GO:0006355|GO:0003677|GO:0046983|	PF01486 (K-box region);PF00319 (SRF-type transcription factor (DNA-binding and dimerisation domain));	SSF55455;	1177_HOM000039
g.Unigene074430	gi|73427360|gb|AAZ76263.1|_AP1-related_protein_[Phalaenopsis_amabilis]	AP1	K-box region and MADS-box transcription factor family protein [Source:TAIR_LOCUS;Acc:AT1G69120]		GO:0003677|GO:0046983|GO:0003700|GO:0005634|GO:0006355|GO:0003677|GO:0046983|	PF00319 (SRF-type transcription factor (DNA-binding and dimerisation domain));PF01486 (K-box region);	SSF55455;	1177_HOM000039
g.Unigene039116	gi|460385653|ref|XP_004238517.1|_PREDICTED:_transcription_factor_CAULIFLOWER-like_[Solanum_lycopersicum]	AGL65	AGAMOUS-like 65 [Source:TAIR_LOCUS;Acc:AT1G18750]		GO:0003677|GO:0046983|GO:0003677|GO:0046983|	PF00319 (SRF-type transcription factor (DNA-binding and dimerisation domain));	SSF55455;
g.Unigene067186	gi|315434598|gb|ADU17781.1|_forever_young_flower_protein_[Oncidium_hybrid_cultivar]	AGL20	AGAMOUS-like 20 [Source:TAIR_LOCUS;Acc:AT2G45660]		GO:0003700|GO:0005634|GO:0006355|GO:0003677|GO:0046983|GO:0003677|GO:0046983|	PF01486 (K-box region);PF00319 (SRF-type transcription factor (DNA-binding and dimerisation domain));	SSF55455;	1177_HOM000039
g.Unigene069095	gi|315434598|gb|ADU17781.1|_forever_young_flower_protein_[Oncidium_hybrid_cultivar]	AGL20	AGAMOUS-like 20 [Source:TAIR_LOCUS;Acc:AT2G45660]		GO:0003677|GO:0046983|GO:0003677|GO:0046983|GO:0003700|GO:0005634|GO:0006355|	PF00319 (SRF-type transcription factor (DNA-binding and dimerisation domain));PF01486 (K-box region);	SSF55455;	1177_HOM000039
g.Unigene069097	gi|315434598|gb|ADU17781.1|_forever_young_flower_protein_[Oncidium_hybrid_cultivar]	AGL20	AGAMOUS-like 20 [Source:TAIR_LOCUS;Acc:AT2G45660]		GO:0003677|GO:0046983|GO:0003677|GO:0046983|GO:0003700|GO:0005634|GO:0006355|	PF00319 (SRF-type transcription factor (DNA-binding and dimerisation domain));PF01486 (K-box region);	SSF55455;	1177_HOM000039
g.Unigene070019	gi|315434598|gb|ADU17781.1|_forever_young_flower_protein_[Oncidium_hybrid_cultivar]	AGL20	AGAMOUS-like 20 [Source:TAIR_LOCUS;Acc:AT2G45660]		GO:0003700|GO:0005634|GO:0006355|	PF01486 (K-box region);
g.Unigene070021	gi|315434598|gb|ADU17781.1|_forever_young_flower_protein_[Oncidium_hybrid_cultivar]	AGL20	AGAMOUS-like 20 [Source:TAIR_LOCUS;Acc:AT2G45660]
g.Unigene070022	gi|315434598|gb|ADU17781.1|_forever_young_flower_protein_[Oncidium_hybrid_cultivar]	AGL20	AGAMOUS-like 20 [Source:TAIR_LOCUS;Acc:AT2G45660]		GO:0003700|GO:0005634|GO:0006355|GO:0003677|GO:0046983|GO:0003677|GO:0046983|	PF01486 (K-box region);PF00319 (SRF-type transcription factor (DNA-binding and dimerisation domain));	SSF55455;	1177_HOM000039
g.Unigene045193	gi|62822921|gb|AAY15200.1|_FRUITFULL-like_MADS_box_protein_2_[Dendrobium_thyrsiflorum]
g.Unigene045193	gi|62822921|gb|AAY15200.1|_FRUITFULL-like_MADS_box_protein_2_[Dendrobium_thyrsiflorum]
g.Unigene045193	gi|62822921|gb|AAY15200.1|_FRUITFULL-like_MADS_box_protein_2_[Dendrobium_thyrsiflorum]
。
