# Supplementary material for: De novo transcriptome sequencing and comparative analysis to discover genes related to floral development in Cymbidium faberi Rolfe
Source: Springerplus. 2016 Aug 30;5(1):1458. doi: 10.1186/s40064-016-3089-1 (PMC5082062; doi:10.1186/s40064-016-3089-1)
Supplement: Supplementary file 7 — Additional file 7: Table S6. The functional annotation for the DEGs related with flower development in C. faberi. [file 40064_2016_3089_MOESM7_ESM.xls]

## Sheet: Sheet1
	Table S6 The functional annotation for the unigenes related with flower development in C. faberi DEG
Unigen ID	nr_bestmatch	Arabidopsis_genename	Arabidopsis_description
g.Unigene000212	gi|38680578|gb|AAR26626.1|_MADS_box_transcription_factor_[Phalaenopsis_equestris]	AP3	K-box region and MADS-box transcription factor family protein [Source:TAIR_LOCUS;Acc:AT3G54340]		GO:0003677|GO:0046983|GO:0003677|GO:0046983|	PF00319 (SRF-type transcription factor (DNA-binding and dimerisation domain));	SSF55455;	1177_HOM000039
g.Unigene000380	gi|298112180|gb|ADI58467.1|_AP3_[Cymbidium_faberi]	AP3	K-box region and MADS-box transcription factor family protein [Source:TAIR_LOCUS;Acc:AT3G54340]		GO:0003700|GO:0005634|GO:0006355|GO:0003677|GO:0046983|GO:0003677|GO:0046983|	PF01486 (K-box region);PF00319 (SRF-type transcription factor (DNA-binding and dimerisation domain));	SSF55455;	1177_HOM000039
g.Unigene000889	gi|357163972|ref|XP_003579908.1|_PREDICTED:_MADS-box_transcription_factor_27-like_[Brachypodium_distachyon]	AGL21	AGAMOUS-like 21 [Source:TAIR_LOCUS;Acc:AT4G37940]		GO:0003677|GO:0046983|GO:0003677|GO:0046983|	PF00319 (SRF-type transcription factor (DNA-binding and dimerisation domain));	SSF55455;	1177_HOM000039
g.Unigene011160	gi|343160537|emb|CAX11684.1|_MADS62_protein_[Oryza_sativa_Japonica_Group]
g.Unigene031019	gi|374432933|gb|AEZ51869.1|_MADS-box_protein_3_[Cymbidium_ensifolium]	AG	K-box region and MADS-box transcription factor family protein [Source:TAIR_LOCUS;Acc:AT4G18960]		GO:0003700|GO:0005634|GO:0006355|GO:0003677|GO:0046983|GO:0003677|GO:0046983|	PF01486 (K-box region);PF00319 (SRF-type transcription factor (DNA-binding and dimerisation domain));	SSF55455;	1177_HOM000039
g.Unigene031569	gi|300078680|gb|ADJ67237.1|_MADS_box_transcription_factor_1_[Oncidium_hybrid_cultivar]	AGL6	AGAMOUS-like 6 [Source:TAIR_LOCUS;Acc:AT2G45650]		GO:0003700|GO:0005634|GO:0006355|GO:0003677|GO:0046983|GO:0003677|GO:0046983|	PF01486 (K-box region);PF00319 (SRF-type transcription factor (DNA-binding and dimerisation domain));	SSF55455;	1177_HOM000039
g.Unigene042976	gi|38680578|gb|AAR26626.1|_MADS_box_transcription_factor_[Phalaenopsis_equestris]	AP3	K-box region and MADS-box transcription factor family protein [Source:TAIR_LOCUS;Acc:AT3G54340]
g.Unigene042977	gi|38680578|gb|AAR26626.1|_MADS_box_transcription_factor_[Phalaenopsis_equestris]	AP3	K-box region and MADS-box transcription factor family protein [Source:TAIR_LOCUS;Acc:AT3G54340]
g.Unigene042983	gi|374432931|gb|AEZ51868.1|_AG_MADS-box_protein_[Cymbidium_ensifolium]
g.Unigene049312	gi|74053669|gb|AAZ95251.1|_AGAMOUS-like_transcription_factor_[Dendrobium_crumenatum]	AG	K-box region and MADS-box transcription factor family protein [Source:TAIR_LOCUS;Acc:AT4G18960]		GO:0003700|GO:0005634|GO:0006355|GO:0003677|GO:0046983|GO:0003677|GO:0046983|	PF01486 (K-box region);PF00319 (SRF-type transcription factor (DNA-binding and dimerisation domain));	SSF55455;	1177_HOM000039
g.Unigene054073	gi|159459972|gb|ABW96394.1|_AGAMOUS-related_protein_[Dendrobium_moniliforme]	AG	K-box region and MADS-box transcription factor family protein [Source:TAIR_LOCUS;Acc:AT4G18960]		GO:0003700|GO:0005634|GO:0006355|	PF01486 (K-box region);
g.Unigene059902	gi|95982323|gb|ABF57953.1|_MADS-box_transcription_factor_TaAGL35_[Triticum_aestivum]	AP3	K-box region and MADS-box transcription factor family protein [Source:TAIR_LOCUS;Acc:AT3G54340]		GO:0003677|GO:0046983|GO:0003677|GO:0046983|	PF00319 (SRF-type transcription factor (DNA-binding and dimerisation domain));	SSF55455;	1177_HOM000039
g.Unigene059903	gi|95982323|gb|ABF57953.1|_MADS-box_transcription_factor_TaAGL35_[Triticum_aestivum]	TT16	K-box region and MADS-box transcription factor family protein [Source:TAIR_LOCUS;Acc:AT5G23260]		GO:0003677|GO:0046983|GO:0003677|GO:0046983|GO:0003700|GO:0005634|GO:0006355|	PF00319 (SRF-type transcription factor (DNA-binding and dimerisation domain));PF01486 (K-box region);	SSF55455;	1177_HOM000039
g.Unigene059905	gi|95982323|gb|ABF57953.1|_MADS-box_transcription_factor_TaAGL35_[Triticum_aestivum]	TT16	K-box region and MADS-box transcription factor family protein [Source:TAIR_LOCUS;Acc:AT5G23260]		GO:0003677|GO:0046983|GO:0003700|GO:0005634|GO:0006355|GO:0003677|GO:0046983|	PF00319 (SRF-type transcription factor (DNA-binding and dimerisation domain));PF01486 (K-box region);	SSF55455;	1177_HOM000039
g.Unigene060916	gi|310006633|gb|ADP00516.1|_MADS-box_factor_MADS2_[Cymbidium_ensifolium]	AG	K-box region and MADS-box transcription factor family protein [Source:TAIR_LOCUS;Acc:AT4G18960]					1177_HOM000039
g.Unigene060917	gi|310006633|gb|ADP00516.1|_MADS-box_factor_MADS2_[Cymbidium_ensifolium]	AG	K-box region and MADS-box transcription factor family protein [Source:TAIR_LOCUS;Acc:AT4G18960]					1177_HOM000039
g.Unigene099431	gi|300078688|gb|ADJ67241.1|_MADS_box_transcription_factor_11_[Oncidium_hybrid_cultivar]
g.Unigene111962	gi|357128038|ref|XP_003565683.1|_PREDICTED:_agamous-like_MADS-box_protein_AGL80-like_[Brachypodium_distachyon]	FEM111	AGAMOUS-like 80 [Source:TAIR_LOCUS;Acc:AT5G48670]					1177_HOM000286
g.Unigene011158	gi|343160545|emb|CAX16992.1|_AGL66_protein_[Eschscholzia_californica]	AGL66	AGAMOUS-like 66 [Source:TAIR_LOCUS;Acc:AT1G77980]		GO:0003677|GO:0046983|GO:0003677|GO:0046983|	PF00319 (SRF-type transcription factor (DNA-binding and dimerisation domain));	SSF55455;	1177_HOM000039
g.Unigene011159	gi|343160545|emb|CAX16992.1|_AGL66_protein_[Eschscholzia_californica]	AGL66	AGAMOUS-like 66 [Source:TAIR_LOCUS;Acc:AT1G77980]		GO:0003677|GO:0046983|GO:0003677|GO:0046983|	PF00319 (SRF-type transcription factor (DNA-binding and dimerisation domain));	SSF55455;	1177_HOM000039
g.Unigene045253	gi|226495205|ref|NP_001151024.1|_DNA_binding_protein_[Zea_mays]	AGL61	AGAMOUS-like 61 [Source:TAIR_LOCUS;Acc:AT2G24840]					1177_HOM000561
g.Unigene051937	gi|224124310|ref|XP_002329991.1|_predicted_protein_[Populus_trichocarpa]	FEM111	AGAMOUS-like 80 [Source:TAIR_LOCUS;Acc:AT5G48670]		GO:0003677|GO:0046983|GO:0003677|GO:0046983|	PF00319 (SRF-type transcription factor (DNA-binding and dimerisation domain));	SSF55455;	1177_HOM000286
g.Unigene059081	gi|19380|emb|CAA43168.1|_TDR3_[Solanum_lycopersicum]	AGL14	AGAMOUS-like 14 [Source:TAIR_LOCUS;Acc:AT4G11880]					1177_HOM000039
g.Unigene070254		AGL49	AGAMOUS-like 49 [Source:TAIR_LOCUS;Acc:AT1G60040]
g.Unigene097405	gi|343160545|emb|CAX16992.1|_AGL66_protein_[Eschscholzia_californica]	AGL66	AGAMOUS-like 66 [Source:TAIR_LOCUS;Acc:AT1G77980]		GO:0003677|GO:0046983|GO:0003677|GO:0046983|	PF00319 (SRF-type transcription factor (DNA-binding and dimerisation domain));	SSF55455;	1177_HOM000039
g.Unigene108648	gi|224124310|ref|XP_002329991.1|_predicted_protein_[Populus_trichocarpa]	FEM111	AGAMOUS-like 80 [Source:TAIR_LOCUS;Acc:AT5G48670]		GO:0003677|GO:0046983|GO:0003677|GO:0046983|	PF00319 (SRF-type transcription factor (DNA-binding and dimerisation domain));	SSF55455;	1177_HOM000286
g.Unigene001435	gi|401886017|gb|AFQ31623.1|_AP1-like_MADS-box_protein_[Cymbidium_ensifolium]
g.Unigene001681	gi|372450323|gb|AEX92969.1|_MADS_box_protein_5,_partial_[Agave_tequilana]	SVP	K-box region and MADS-box transcription factor family protein [Source:TAIR_LOCUS;Acc:AT2G22540]					1177_HOM000039
g.Unigene031082	gi|356497113|ref|XP_003517407.1|_PREDICTED:_MADS-box_protein_SVP-like_[Glycine_max]	SVP	K-box region and MADS-box transcription factor family protein [Source:TAIR_LOCUS;Acc:AT2G22540]		GO:0003700|GO:0005634|GO:0006355|GO:0003677|GO:0046983|GO:0003677|GO:0046983|	PF01486 (K-box region);PF00319 (SRF-type transcription factor (DNA-binding and dimerisation domain));	SSF55455;	1177_HOM000039
g.Unigene067779	gi|401886017|gb|AFQ31623.1|_AP1-like_MADS-box_protein_[Cymbidium_ensifolium]	AGL8	AGAMOUS-like 8 [Source:TAIR_LOCUS;Acc:AT5G60910]		GO:0003700|GO:0005634|GO:0006355|	PF01486 (K-box region);		1177_HOM000039
g.Unigene103490	gi|283476340|emb|CAX65571.1|_GRCD5_protein_[Gerbera_hybrid_cultivar]	42250	K-box region and MADS-box transcription factor family protein [Source:TAIR_LOCUS;Acc:AT1G24260]		GO:0003700|GO:0005634|GO:0006355|GO:0003677|GO:0046983|	PF01486 (K-box region);	SSF55455;	1177_HOM000039
g.Unigene027439	gi|321171300|gb|ADW76860.1|_PI/GLO_[Cymbidium_faberi]	PI	K-box region and MADS-box transcription factor family protein [Source:TAIR_LOCUS;Acc:AT5G20240]		GO:0003677|GO:0046983|GO:0003700|GO:0005634|GO:0006355|GO:0003677|GO:0046983|	PF01486 (K-box region);PF00319 (SRF-type transcription factor (DNA-binding and dimerisation domain));	SSF55455;	1177_HOM000039
g.Unigene052055	gi|298112178|gb|ADI58466.1|_DEFICIENS_[Cymbidium_faberi]	AP3	K-box region and MADS-box transcription factor family protein [Source:TAIR_LOCUS;Acc:AT3G54340]		GO:0003677|GO:0046983|GO:0003677|GO:0046983|GO:0003700|GO:0005634|GO:0006355|	PF00319 (SRF-type transcription factor (DNA-binding and dimerisation domain));PF01486 (K-box region);	SSF55455;	1177_HOM000039
g.Unigene060850	gi|470139404|ref|XP_004305439.1|_PREDICTED:_agamous-like_MADS-box_protein_AGL62-like_[Fragaria_vesca_subsp._vesca]
g.Unigene001204	gi|297734069|emb|CBI15316.3|_unnamed_protein_product_[Vitis_vinifera]	PTF1	plastid transcription factor 1 [Source:TAIR_LOCUS;Acc:AT3G02150]			PF03634 (TCP family transcription factor);		1177_HOM000367
g.Unigene065297	gi|297734069|emb|CBI15316.3|_unnamed_protein_product_[Vitis_vinifera]	PTF1	plastid transcription factor 1 [Source:TAIR_LOCUS;Acc:AT3G02150]			PF03634 (TCP family transcription factor);		1177_HOM000367
g.Unigene071040	gi|297734069|emb|CBI15316.3|_unnamed_protein_product_[Vitis_vinifera]	PTF1	plastid transcription factor 1 [Source:TAIR_LOCUS;Acc:AT3G02150]			PF03634 (TCP family transcription factor);		1177_HOM000367
g.Unigene001005	gi|99033784|gb|ABF61889.1|_TCP_family_transcription_factor_[Dendrobium_hybrid_cultivar]	TCP2	TEOSINTE BRANCHED 1, cycloidea and PCF transcription factor 2 [Source:TAIR_LOCUS;Acc:AT4G18390]			PF03634 (TCP family transcription factor);		1177_HOM000367
g.Unigene051001	gi|307557077|gb|ADN51991.1|_lanceolate_[Solanum_melongena]	TCP3	TEOSINTE BRANCHED 1, cycloidea and PCF transcription factor 3 [Source:TAIR_LOCUS;Acc:AT1G53230]			PF03634 (TCP family transcription factor);		1177_HOM000367
g.Unigene051002	gi|307557077|gb|ADN51991.1|_lanceolate_[Solanum_melongena]	TCP3	TEOSINTE BRANCHED 1, cycloidea and PCF transcription factor 3 [Source:TAIR_LOCUS;Acc:AT1G53230]					1177_HOM000367
g.Unigene051003	gi|307557077|gb|ADN51991.1|_lanceolate_[Solanum_melongena]	TCP3	TEOSINTE BRANCHED 1, cycloidea and PCF transcription factor 3 [Source:TAIR_LOCUS;Acc:AT1G53230]					1177_HOM000367
g.Unigene065991	gi|329804999|gb|AEC05330.1|_candidate_developmental_transcription_factor_TCP2_[Phalaenopsis_hybrid_cultivar]	TCP3	TEOSINTE BRANCHED 1, cycloidea and PCF transcription factor 3 [Source:TAIR_LOCUS;Acc:AT1G53230]			PF03634 (TCP family transcription factor);		1177_HOM000367
g.Unigene099391	gi|470134668|ref|XP_004303161.1|_PREDICTED:_transcription_factor_TCP4-like_[Fragaria_vesca_subsp._vesca]	TCP3	TEOSINTE BRANCHED 1, cycloidea and PCF transcription factor 3 [Source:TAIR_LOCUS;Acc:AT1G53230]			PF03634 (TCP family transcription factor);		1177_HOM000367
g.Unigene047433	gi|224061304|ref|XP_002300417.1|_predicted_protein_[Populus_trichocarpa]	TCP4	TCP family transcription factor 4 [Source:TAIR_LOCUS;Acc:AT3G15030]			PF03634 (TCP family transcription factor);		1177_HOM000367
g.Unigene073797	gi|225425724|ref|XP_002274048.1|_PREDICTED:_transcription_factor_TCP14-like_isoform_2_[Vitis_vinifera]	TCP8	TCP family transcription factor [Source:TAIR_LOCUS;Acc:AT1G58100]			PF03634 (TCP family transcription factor);		1177_HOM000335
g.Unigene109455						PF03634 (TCP family transcription factor);
g.Unigene000186	gi|318611328|dbj|BAJ61439.1|_R2R3-MYB_transcription_factor_[Lupinus_albus]	ATMYB102	MYB-like 102 [Source:TAIR_LOCUS;Acc:AT4G21440]					1177_HOM000007
g.Unigene044097	gi|224078836|ref|XP_002305647.1|_predicted_protein_[Populus_trichocarpa]	ATMYB102	MYB-like 102 [Source:TAIR_LOCUS;Acc:AT4G21440]					1177_HOM000007
g.Unigene032928	gi|224075010|ref|XP_002304517.1|_predicted_protein_[Populus_trichocarpa]	AtMYB103	myb domain protein 103 [Source:TAIR_LOCUS;Acc:AT1G63910]		GO:0003677|GO:0003682|GO:0003682|	PF00249 (Myb-like DNA-binding domain);PF00249 (Myb-like DNA-binding domain);	SSF46689;	1177_HOM000007
g.Unigene002918	gi|440356966|gb|AGC00813.1|_EOBI_[Petunia_x_hybrida]	ATMYB21	myb domain protein 21 [Source:TAIR_LOCUS;Acc:AT3G27810]					1177_HOM000007
g.Unigene076160	gi|28628963|gb|AAO49418.1|AF485900_1_MYB9_[Dendrobium_sp._XMW-2002-9]	ATMYB21	myb domain protein 21 [Source:TAIR_LOCUS;Acc:AT3G27810]		GO:0003677|GO:0003682|	PF00249 (Myb-like DNA-binding domain);	SSF46689;	1177_HOM000007
g.Unigene041958	gi|414888335|tpg|DAA64349.1|_TPA:_putative_MYB_DNA-binding_domain_superfamily_protein_[Zea_mays]	AtMYB32	myb domain protein 32 [Source:TAIR_LOCUS;Acc:AT4G34990]					1177_HOM000007
g.Unigene041480	gi|293331763|ref|NP_001170228.1|_uncharacterized_protein_LOC100384181_[Zea_mays]	ATMYB4	myb domain protein 4 [Source:TAIR_LOCUS;Acc:AT4G38620]					1177_HOM000007
g.Unigene053350	gi|224055659|ref|XP_002298589.1|_predicted_protein_[Populus_trichocarpa]	AtMYB40	myb domain protein 40 [Source:TAIR_LOCUS;Acc:AT5G14340]					1177_HOM000007
g.Unigene024273	gi|460384106|ref|XP_004237755.1|_PREDICTED:_uncharacterized_protein_LOC101243701_[Solanum_lycopersicum]	ATMYB52	myb domain protein 52 [Source:TAIR_LOCUS;Acc:AT1G17950]					1177_HOM000007
g.Unigene026087	gi|224125926|ref|XP_002329751.1|_predicted_protein_[Populus_trichocarpa]	ATMYB52	myb domain protein 52 [Source:TAIR_LOCUS;Acc:AT1G17950]					1177_HOM000007
g.Unigene026088	gi|224125926|ref|XP_002329751.1|_predicted_protein_[Populus_trichocarpa]	ATMYB52	myb domain protein 52 [Source:TAIR_LOCUS;Acc:AT1G17950]		GO:0003682|GO:0003682|GO:0003677|	PF00249 (Myb-like DNA-binding domain);PF00249 (Myb-like DNA-binding domain);	SSF46689;	1177_HOM000007
g.Unigene034240	gi|449453107|ref|XP_004144300.1|_PREDICTED:_transcription_factor_MYB44-like_[Cucumis_sativus]	ATMYB52	myb domain protein 52 [Source:TAIR_LOCUS;Acc:AT1G17950]		GO:0003677|	PF13921 (Myb-like DNA-binding domain);	SSF46689;	1177_HOM000007
g.Unigene068279	gi|225626257|gb|ACN97178.1|_MYB_transcription_factor_[Populus_trichocarpa]	ATMYB52	myb domain protein 52 [Source:TAIR_LOCUS;Acc:AT1G17950]		GO:0003677|	PF13921 (Myb-like DNA-binding domain);	SSF46689;	1177_HOM000007
g.Unigene068280	gi|225626257|gb|ACN97178.1|_MYB_transcription_factor_[Populus_trichocarpa]	ATMYB52	myb domain protein 52 [Source:TAIR_LOCUS;Acc:AT1G17950]					1177_HOM000007
g.Unigene027085	gi|224126005|ref|XP_002319732.1|_predicted_protein_[Populus_trichocarpa]	AtMYB56	myb domain protein 56 [Source:TAIR_LOCUS;Acc:AT5G17800]		GO:0003677|	PF13921 (Myb-like DNA-binding domain);	SSF46689;	1177_HOM000007
g.Unigene048924	gi|296086356|emb|CBI31945.3|_unnamed_protein_product_[Vitis_vinifera]	AtMYB56	myb domain protein 56 [Source:TAIR_LOCUS;Acc:AT5G17800]		GO:0003677|	PF13921 (Myb-like DNA-binding domain);	SSF46689;	1177_HOM000007
g.Unigene024595	gi|414585669|tpg|DAA36240.1|_TPA:_putative_MYB_DNA-binding_domain_superfamily_protein_[Zea_mays]	ATMYB58	myb domain protein 58 [Source:TAIR_LOCUS;Acc:AT1G16490]		GO:0003677|	PF13921 (Myb-like DNA-binding domain);	SSF46689;	1177_HOM002117
g.Unigene058216	gi|255569211|ref|XP_002525574.1|_r2r3-myb_transcription_factor,_putative_[Ricinus_communis]	ATMYB65	myb domain protein 65 [Source:TAIR_LOCUS;Acc:AT3G11440]
g.Unigene072361	gi|255569211|ref|XP_002525574.1|_r2r3-myb_transcription_factor,_putative_[Ricinus_communis]	MYB101	myb domain protein 101 [Source:TAIR_LOCUS;Acc:AT2G32460]					1177_HOM000007
g.Unigene063696	gi|224112034|ref|XP_002316060.1|_predicted_protein_[Populus_trichocarpa]	MYB112	myb domain protein 112 [Source:TAIR_LOCUS;Acc:AT1G48000]		GO:0003677|GO:0003682|	PF00249 (Myb-like DNA-binding domain);	SSF46689;	1177_HOM000007
g.Unigene065317	gi|460387460|ref|XP_004239395.1|_PREDICTED:_uncharacterized_protein_LOC101263611_[Solanum_lycopersicum]	MYB117	myb domain protein 117 [Source:TAIR_LOCUS;Acc:AT1G26780]
g.Unigene123073	gi|242065784|ref|XP_002454181.1|_hypothetical_protein_SORBIDRAFT_04g026210_[Sorghum_bicolor]	MYB305	myb domain protein 305 [Source:TAIR_LOCUS;Acc:AT3G24310]
g.Unigene036464	gi|297746133|emb|CBI16189.3|_unnamed_protein_product_[Vitis_vinifera]	MYB59	myb domain protein 59 [Source:TAIR_LOCUS;Acc:AT5G59780]		GO:0003677|GO:0003682|GO:0003682|	PF00249 (Myb-like DNA-binding domain);PF00249 (Myb-like DNA-binding domain);	SSF46689;	1177_HOM000007
g.Unigene032287	gi|224096696|ref|XP_002310702.1|_predicted_protein_[Populus_trichocarpa]	MYB73	myb domain protein 73 [Source:TAIR_LOCUS;Acc:AT4G37260]		GO:0003677|	PF13921 (Myb-like DNA-binding domain);	SSF46689;	1177_HOM000007
g.Unigene032288	gi|356511903|ref|XP_003524661.1|_PREDICTED:_transcription_factor_MYB44-like_[Glycine_max]	AtMYB70	myb domain protein 70 [Source:TAIR_LOCUS;Acc:AT2G23290]		GO:0003682|GO:0003677|	PF00249 (Myb-like DNA-binding domain);	SSF46689;	1177_HOM002117
g.Unigene065140	gi|242065784|ref|XP_002454181.1|_hypothetical_protein_SORBIDRAFT_04g026210_[Sorghum_bicolor]	MYB305	myb domain protein 305 [Source:TAIR_LOCUS;Acc:AT3G24310]		GO:0003682|GO:0003682|GO:0003677|	PF00249 (Myb-like DNA-binding domain);PF00249 (Myb-like DNA-binding domain);	SSF46689;	1177_HOM000007
g.Unigene098647	gi|28628961|gb|AAO49417.1|AF485899_1_MYB8_[Dendrobium_sp._XMW-2002-8]	ATMYB4	myb domain protein 4 [Source:TAIR_LOCUS;Acc:AT4G38620]					1177_HOM000007
g.Unigene050306	gi|13346194|gb|AAK19619.1|AF336286_1_GHMYB9_[Gossypium_hirsutum]	ATMYB4	myb domain protein 4 [Source:TAIR_LOCUS;Acc:AT4G38620]					1177_HOM000007
g.Unigene031461	gi|28628961|gb|AAO49417.1|AF485899_1_MYB8_[Dendrobium_sp._XMW-2002-8]	MYB7	myb domain protein 7 [Source:TAIR_LOCUS;Acc:AT2G16720]		GO:0003677|GO:0003682|	PF00249 (Myb-like DNA-binding domain);	SSF46689;	1177_HOM000007
g.Unigene101875	gi|462408841|gb|EMJ14175.1|_hypothetical_protein_PRUPE_ppa022465mg,_partial_[Prunus_persica]	MYB101	myb domain protein 101 [Source:TAIR_LOCUS;Acc:AT2G32460]		GO:0003677|GO:0003682|GO:0003682|	PF00249 (Myb-like DNA-binding domain);PF00249 (Myb-like DNA-binding domain);	SSF46689;	1177_HOM000007
g.Unigene053846	gi|242035985|ref|XP_002465387.1|_hypothetical_protein_SORBIDRAFT_01g037670_[Sorghum_bicolor]	MYB12	myb domain protein 12 [Source:TAIR_LOCUS;Acc:AT2G47460]					1177_HOM000007
g.Unigene045176	gi|462406527|gb|EMJ11991.1|_hypothetical_protein_PRUPE_ppa018561mg_[Prunus_persica]	ATMYB86	myb domain protein 86 [Source:TAIR_LOCUS;Acc:AT5G26660]					1177_HOM000007
g.Unigene026659	gi|225457423|ref|XP_002284926.1|_PREDICTED:_myb-related_protein_306_[Vitis_vinifera]	MYB96	myb domain protein 96 [Source:TAIR_LOCUS;Acc:AT5G62470]		GO:0003677|GO:0003682|GO:0003682|	PF00249 (Myb-like DNA-binding domain);PF00249 (Myb-like DNA-binding domain);	SSF46689;	1177_HOM000007
g.Unigene023469	gi|474250283|gb|EMS60170.1|_Transcription_repressor_MYB4_[Triticum_urartu]	ATMYB4	myb domain protein 4 [Source:TAIR_LOCUS;Acc:AT4G38620]		GO:0003677|GO:0003682|GO:0003682|	PF00249 (Myb-like DNA-binding domain);PF00249 (Myb-like DNA-binding domain);	SSF46689;	1177_HOM000007
g.Unigene003940	gi|356553124|ref|XP_003544908.1|_PREDICTED:_probable_WRKY_transcription_factor_33_[Glycine_max]	WRKY33	WRKY DNA-binding protein 33 [Source:TAIR_LOCUS;Acc:AT2G38470]	ko04626 Plant-pathogen interaction; ;	GO:0006355|GO:0003700|GO:0043565|GO:0006355|GO:0003700|GO:0043565|GO:0006355|GO:0003700|GO:0043565|GO:0006355|GO:0003700|GO:0043565|	PF03106 (WRKY DNA -binding domain);PF03106 (WRKY DNA -binding domain);	SSF118290;SSF118290;	1177_HOM000028
g.Unigene025590	gi|125558954|gb|EAZ04490.1|_hypothetical_protein_OsI_26641_[Oryza_sativa_Indica_Group]	WRKY20	WRKY family transcription factor family protein [Source:TAIR_LOCUS;Acc:AT4G26640]					1177_HOM000028
g.Unigene042257	gi|359478811|ref|XP_003632174.1|_PREDICTED:_probable_WRKY_transcription_factor_2-like_[Vitis_vinifera]	WRKY3	WRKY DNA-binding protein 3 [Source:TAIR_LOCUS;Acc:AT2G03340]		GO:0006355|GO:0003700|GO:0043565|GO:0006355|GO:0003700|GO:0043565|	PF03106 (WRKY DNA -binding domain);	SSF118290;	1177_HOM000028
g.Unigene043177	gi|359485613|ref|XP_002269696.2|_PREDICTED:_WRKY_transcription_factor_6-like_[Vitis_vinifera]	WRKY6	WRKY family transcription factor [Source:TAIR_LOCUS;Acc:AT1G62300]		GO:0006355|GO:0003700|GO:0043565|GO:0006355|GO:0003700|GO:0043565|	PF03106 (WRKY DNA -binding domain);	SSF118290;	1177_HOM005644
g.Unigene049383	gi|115460270|ref|NP_001053735.1|_Os04g0597300_[Oryza_sativa_Japonica_Group]	WRKY35	WRKY DNA-binding protein 35 [Source:TAIR_LOCUS;Acc:AT2G34830]		GO:0006355|GO:0003700|GO:0043565|GO:0006355|GO:0003700|GO:0043565|	PF03106 (WRKY DNA -binding domain);	SSF118290;	1177_HOM000028
g.Unigene050609	gi|259121387|gb|ACV92013.1|_WRKY_transcription_factor_11_[(Populus_tomentosa_x_P._bolleana)_x_P._tomentosa]	WRKY57	WRKY DNA-binding protein 57 [Source:TAIR_LOCUS;Acc:AT1G69310]					1177_HOM000028
g.Unigene060496	gi|462412059|gb|EMJ17108.1|_hypothetical_protein_PRUPE_ppa010796mg_[Prunus_persica]	WRKY40	WRKY DNA-binding protein 40 [Source:TAIR_LOCUS;Acc:AT1G80840]
g.Unigene088035	gi|462402069|gb|EMJ07626.1|_hypothetical_protein_PRUPE_ppa001924mg_[Prunus_persica]	WRKY2	WRKY DNA-binding protein 2 [Source:TAIR_LOCUS;Acc:AT5G56270]		GO:0006355|GO:0003700|GO:0043565|GO:0006355|GO:0003700|GO:0043565|	PF03106 (WRKY DNA -binding domain);	SSF118290;	1177_HOM000028
g.Unigene062023	gi|225466161|ref|XP_002262775.1|_PREDICTED:_probable_WRKY_transcription_factor_11-like_[Vitis_vinifera]	WRKY11	WRKY DNA-binding protein 11 [Source:TAIR_LOCUS;Acc:AT4G31550]		GO:0006355|GO:0003700|GO:0043565|GO:0006355|GO:0003700|GO:0043565|	PF10533 (Plant zinc cluster domain);PF03106 (WRKY DNA -binding domain);	SSF118290;	1177_HOM000028
g.Unigene063920	gi|449461443|ref|XP_004148451.1|_PREDICTED:_probable_WRKY_transcription_factor_51-like_[Cucumis_sativus]	WRKY51	WRKY DNA-binding protein 51 [Source:TAIR_LOCUS;Acc:AT5G64810]		GO:0006355|GO:0003700|GO:0043565|GO:0006355|GO:0003700|GO:0043565|	PF03106 (WRKY DNA -binding domain);	SSF118290;	1177_HOM000028
g.Unigene067043	gi|460386808|ref|XP_004239088.1|_PREDICTED:_probable_WRKY_transcription_factor_4-like_[Solanum_lycopersicum]	WRKY3	WRKY DNA-binding protein 3 [Source:TAIR_LOCUS;Acc:AT2G03340]		GO:0006355|GO:0003700|GO:0043565|GO:0006355|GO:0003700|GO:0043565|GO:0006355|GO:0003700|GO:0043565|GO:0006355|GO:0003700|GO:0043565|	PF03106 (WRKY DNA -binding domain);PF03106 (WRKY DNA -binding domain);	SSF118290;SSF118290;	1177_HOM000028
g.Unigene067044	gi|224141437|ref|XP_002324079.1|_predicted_protein_[Populus_trichocarpa]	WRKY3	WRKY DNA-binding protein 3 [Source:TAIR_LOCUS;Acc:AT2G03340]					1177_HOM005644
g.Unigene071110	gi|225443744|ref|XP_002269267.1|_PREDICTED:_probable_WRKY_transcription_factor_65_[Vitis_vinifera]	WRKY65	WRKY DNA-binding protein 65 [Source:TAIR_LOCUS;Acc:AT1G29280]					1177_HOM000028
g.Unigene074527	gi|297740908|emb|CBI31090.3|_unnamed_protein_product_[Vitis_vinifera]	WRKY35	WRKY DNA-binding protein 35 [Source:TAIR_LOCUS;Acc:AT2G34830]		GO:0006355|GO:0003700|GO:0043565|GO:0006355|GO:0003700|GO:0043565|	PF03106 (WRKY DNA -binding domain);	SSF118290;	1177_HOM000028
g.Unigene074528	gi|297740908|emb|CBI31090.3|_unnamed_protein_product_[Vitis_vinifera]	WRKY35	WRKY DNA-binding protein 35 [Source:TAIR_LOCUS;Acc:AT2G34830]					1177_HOM000028
g.Unigene065005	gi|255576627|ref|XP_002529203.1|_conserved_hypothetical_protein_[Ricinus_communis]	WRKY2	WRKY DNA-binding protein 2 [Source:TAIR_LOCUS;Acc:AT5G56270]		GO:0006355|GO:0003700|GO:0043565|GO:0006355|GO:0003700|GO:0043565|GO:0006355|GO:0003700|GO:0043565|GO:0006355|GO:0003700|GO:0043565|	PF03106 (WRKY DNA -binding domain);PF03106 (WRKY DNA -binding domain);	SSF118290;SSF118290;	1177_HOM000028
g.Unigene078881	gi|125558954|gb|EAZ04490.1|_hypothetical_protein_OsI_26641_[Oryza_sativa_Indica_Group]	WRKY20	WRKY family transcription factor family protein [Source:TAIR_LOCUS;Acc:AT4G26640]		GO:0006355|GO:0003700|GO:0043565|GO:0006355|GO:0003700|GO:0043565|GO:0006355|GO:0003700|GO:0043565|GO:0006355|GO:0003700|GO:0043565|	PF03106 (WRKY DNA -binding domain);PF03106 (WRKY DNA -binding domain);	SSF118290;SSF118290;	1177_HOM000028
g.Unigene060870	gi|225440394|ref|XP_002270859.1|_PREDICTED:_probable_WRKY_transcription_factor_49_[Vitis_vinifera]	WRKY49	WRKY DNA-binding protein 49 [Source:TAIR_LOCUS;Acc:AT5G43290]		GO:0006355|GO:0003700|GO:0043565|GO:0006355|GO:0003700|GO:0043565|	PF03106 (WRKY DNA -binding domain);	SSF118290;	1177_HOM000028
g.Unigene000601	gi|449441922|ref|XP_004138731.1|_PREDICTED:_transcription_factor_HY5-like_[Cucumis_sativus]	HY5	Basic-leucine zipper (bZIP) transcription factor family protein [Source:TAIR_LOCUS;Acc:AT5G11260]		GO:0043565|GO:0046983|GO:0006355|GO:0003700|	PF00170 (bZIP transcription factor);	SSF57959;	1177_HOM002310
g.Unigene029436	gi|225464960|ref|XP_002276067.1|_PREDICTED:_TGACG-sequence-specific_DNA-binding_protein_TGA-2.1-like_[Vitis_vinifera]	TGA9	bZIP transcription factor family protein [Source:TAIR_LOCUS;Acc:AT1G08320]					1177_HOM000263
g.Unigene031417	gi|223943759|gb|ACN25963.1|_unknown_[Zea_mays]	ATBZIP34	Basic-leucine zipper (bZIP) transcription factor family protein [Source:TAIR_LOCUS;Acc:AT2G42380]		GO:0046983|GO:0043565|GO:0006355|GO:0003700|	PF07716 (Basic region leucine zipper);	SSF57959;	1177_HOM005685
g.Unigene042165	gi|462401538|gb|EMJ07095.1|_hypothetical_protein_PRUPE_ppa011366mg_[Prunus_persica]	AtbZIP58	basic leucine-zipper 58 [Source:TAIR_LOCUS;Acc:AT1G13600]					1177_HOM000332
g.Unigene048236	gi|462401538|gb|EMJ07095.1|_hypothetical_protein_PRUPE_ppa011366mg_[Prunus_persica]	AtbZIP6	basic leucine-zipper 6 [Source:TAIR_LOCUS;Acc:AT2G22850]					1177_HOM000332
g.Unigene051451	gi|224077864|ref|XP_002305442.1|_predicted_protein_[Populus_trichocarpa]	ATBZIP2	basic leucine-zipper 2 [Source:TAIR_LOCUS;Acc:AT2G18160]		GO:0043565|GO:0046983|GO:0006355|GO:0003700|	PF00170 (bZIP transcription factor);	SSF57959;	1177_HOM000332
g.Unigene052278	gi|115452877|ref|NP_001050039.1|_Os03g0336200_[Oryza_sativa_Japonica_Group]		Basic-leucine zipper (bZIP) transcription factor family protein [Source:TAIR_LOCUS;Acc:AT2G40620]		GO:0043565|GO:0046983|GO:0006355|GO:0003700|	PF00170 (bZIP transcription factor);	SSF57959;	1177_HOM000279
g.Unigene074460	gi|308081078|ref|NP_001183764.1|_uncharacterized_protein_LOC100502357_[Zea_mays]		Basic-leucine zipper (bZIP) transcription factor family protein [Source:TAIR_LOCUS;Acc:AT2G40620]		GO:0046983|GO:0043565|GO:0006355|GO:0003700|	PF07716 (Basic region leucine zipper);	SSF57959;	1177_HOM000279
g.Unigene112300	gi|255585781|ref|XP_002533570.1|_Ocs_element-binding_factor,_putative_[Ricinus_communis]	AtbZIP44	basic leucine-zipper 44 [Source:TAIR_LOCUS;Acc:AT1G75390]					1177_HOM000332
g.Unigene002473	gi|255548457|ref|XP_002515285.1|_Ocs_element-binding_factor,_putative_[Ricinus_communis]	ATBZIP53	basic region/leucine zipper motif 53 [Source:TAIR_LOCUS;Acc:AT3G62420]		GO:0046983|GO:0043565|GO:0006355|GO:0003700|	PF07716 (Basic region leucine zipper);	SSF57959;	1177_HOM000332
g.Unigene051837	gi|388521263|gb|AFK48693.1|_unknown_[Lotus_japonicus]	GBF4	G-box binding factor 4 [Source:TAIR_LOCUS;Acc:AT1G03970]	ko04075 Plant hormone signal transduction; ;	GO:0043565|GO:0046983|GO:0006355|GO:0003700|	PF00170 (bZIP transcription factor);	SSF57959;	1177_HOM000357
g.Unigene068381	gi|224082910|ref|XP_002306888.1|_predicted_protein_[Populus_trichocarpa]	ATB2	G-box binding factor 6 [Source:TAIR_LOCUS;Acc:AT4G34590]		GO:0043565|GO:0046983|GO:0006355|GO:0003700|	PF00170 (bZIP transcription factor);	SSF57959;	1177_HOM000332
g.Unigene068382	gi|470106572|ref|XP_004289640.1|_PREDICTED:_ocs_element-binding_factor_1-like_[Fragaria_vesca_subsp._vesca]	ATB2	G-box binding factor 6 [Source:TAIR_LOCUS;Acc:AT4G34590]		GO:0043565|GO:0046983|GO:0006355|GO:0003700|	PF00170 (bZIP transcription factor);	SSF57959;	1177_HOM000332
g.Unigene051602					GO:0043565|GO:0046983|GO:0006355|GO:0003700|	PF00170 (bZIP transcription factor);	SSF57959;
g.Unigene029315	gi|462398842|gb|EMJ04510.1|_hypothetical_protein_PRUPE_ppa019833mg_[Prunus_persica]	ABI5	Basic-leucine zipper (bZIP) transcription factor family protein [Source:TAIR_LOCUS;Acc:AT2G36270]	ko04075 Plant hormone signal transduction; ;	GO:0043565|GO:0046983|GO:0006355|GO:0003700|	PF00170 (bZIP transcription factor);	SSF57959;	1177_HOM000357
g.Unigene101554	gi|462395223|gb|EMJ01022.1|_hypothetical_protein_PRUPE_ppa005367mg_[Prunus_persica]	ATBZIP25	basic leucine zipper 25 [Source:TAIR_LOCUS;Acc:AT3G54620]					1177_HOM001120
g.Unigene104714	gi|462419984|gb|EMJ24247.1|_hypothetical_protein_PRUPE_ppa006939mg_[Prunus_persica]	T18I24.3	Basic-leucine zipper (bZIP) transcription factor family protein [Source:TAIR_LOCUS;Acc:AT1G58110]					1177_HOM002365
g.Unigene104843	gi|326786989|gb|AEA07598.1|_no_apical_meristem-related_protein_[Phoenix_dactylifera]	CUC2	NAC (No Apical Meristem) domain transcriptional regulator superfamily protein [Source:TAIR_LOCUS;Acc:AT5G53950]					1177_HOM000018
g.Unigene022981	gi|102139801|gb|ABF69986.1|_no_apical_meristem_(NAM)_protein,_putative_[Musa_acuminata]	NAC1	NAC domain containing protein 1 [Source:TAIR_LOCUS;Acc:AT1G56010]		GO:0006355|GO:0003677|GO:0006355|GO:0003677|	PF02365 (No apical meristem (NAM) protein);	SSF101941;	1177_HOM000018
g.Unigene003360	gi|462407318|gb|EMJ12652.1|_hypothetical_protein_PRUPE_ppa007314mg_[Prunus_persica]	anac025	NAC domain containing protein 25 [Source:TAIR_LOCUS;Acc:AT1G61110]		GO:0006355|GO:0003677|GO:0006355|GO:0003677|	PF02365 (No apical meristem (NAM) protein);	SSF101941;	1177_HOM000018
g.Unigene010111	gi|217071882|gb|ACJ84301.1|_unknown_[Medicago_truncatula]	anac046	NAC domain containing protein 46 [Source:TAIR_LOCUS;Acc:AT3G04060]					1177_HOM000018
g.Unigene024286	gi|473983222|gb|EMS51610.1|_Protein_CUP-SHAPED_COTYLEDON_1_[Triticum_urartu]	anac074	NAC domain containing protein 74 [Source:TAIR_LOCUS;Acc:AT4G28530]		GO:0006355|GO:0003677|GO:0006355|GO:0003677|	PF02365 (No apical meristem (NAM) protein);	SSF101941;	1177_HOM000018
g.Unigene027382	gi|117586720|dbj|BAF36563.1|_NAC_domain_protein_[Cymbidium_hybrid_cultivar]	anac047	NAC domain containing protein 47 [Source:TAIR_LOCUS;Acc:AT3G04070]		GO:0006355|GO:0003677|GO:0006355|GO:0003677|	PF02365 (No apical meristem (NAM) protein);	SSF101941;	1177_HOM000018
g.Unigene028933	gi|470137039|ref|XP_004304286.1|_PREDICTED:_NAC_domain-containing_protein_100-like_[Fragaria_vesca_subsp._vesca]	ATNAC2	NAC domain containing protein 6 [Source:TAIR_LOCUS;Acc:AT5G39610]					1177_HOM000018
g.Unigene024286	gi|473983222|gb|EMS51610.1|_Protein_CUP-SHAPED_COTYLEDON_1_[Triticum_urartu]	anac074	NAC domain containing protein 74 [Source:TAIR_LOCUS;Acc:AT4G28530]		GO:0006355|GO:0003677|GO:0006355|GO:0003677|	PF02365 (No apical meristem (NAM) protein);	SSF101941;	1177_HOM000018
g.Unigene027382	gi|117586720|dbj|BAF36563.1|_NAC_domain_protein_[Cymbidium_hybrid_cultivar]	anac047	NAC domain containing protein 47 [Source:TAIR_LOCUS;Acc:AT3G04070]		GO:0006355|GO:0003677|GO:0006355|GO:0003677|	PF02365 (No apical meristem (NAM) protein);	SSF101941;	1177_HOM000018
g.Unigene028933	gi|470137039|ref|XP_004304286.1|_PREDICTED:_NAC_domain-containing_protein_100-like_[Fragaria_vesca_subsp._vesca]	ATNAC2	NAC domain containing protein 6 [Source:TAIR_LOCUS;Acc:AT5G39610]					1177_HOM000018
g.Unigene039182	gi|297811995|ref|XP_002873881.1|_ANAC087_[Arabidopsis_lyrata_subsp._lyrata]	ANAC087	Arabidopsis NAC domain containing protein 87 [Source:TAIR_LOCUS;Acc:AT5G18270]		GO:0006355|GO:0003677|GO:0006355|GO:0003677|	PF02365 (No apical meristem (NAM) protein);	SSF101941;	1177_HOM000018
g.Unigene045764	gi|255553617|ref|XP_002517849.1|_transcription_factor,_putative_[Ricinus_communis]	ANAC073	NAC domain containing protein 73 [Source:TAIR_LOCUS;Acc:AT4G28500]		GO:0006355|GO:0003677|GO:0006355|GO:0003677|	PF02365 (No apical meristem (NAM) protein);	SSF101941;	1177_HOM000659
g.Unigene046780	gi|224077050|ref|XP_002305109.1|_NAC_domain_protein,_IPR003441_[Populus_trichocarpa]	anac025	NAC domain containing protein 25 [Source:TAIR_LOCUS;Acc:AT1G61110]		GO:0006355|GO:0003677|GO:0006355|GO:0003677|	PF02365 (No apical meristem (NAM) protein);	SSF101941;	1177_HOM000018
g.Unigene047096	gi|117586720|dbj|BAF36563.1|_NAC_domain_protein_[Cymbidium_hybrid_cultivar]	anac047	NAC domain containing protein 47 [Source:TAIR_LOCUS;Acc:AT3G04070]		GO:0006355|GO:0003677|GO:0006355|GO:0003677|	PF02365 (No apical meristem (NAM) protein);	SSF101941;	1177_HOM000018
g.Unigene052543	gi|206584341|gb|ACI15343.1|_NAC_domain_protein_NAC6_[Gossypium_hirsutum]	ANAC087	Arabidopsis NAC domain containing protein 87 [Source:TAIR_LOCUS;Acc:AT5G18270]		GO:0006355|GO:0003677|GO:0006355|GO:0003677|	PF02365 (No apical meristem (NAM) protein);	SSF101941;	1177_HOM000018
g.Unigene057120	gi|334904465|gb|AEH26023.1|_NAC_protein_[Dendrobium_candidum]	ANAC087	Arabidopsis NAC domain containing protein 87 [Source:TAIR_LOCUS;Acc:AT5G18270]		GO:0006355|GO:0003677|GO:0006355|GO:0003677|	PF02365 (No apical meristem (NAM) protein);	SSF101941;	1177_HOM000018
g.Unigene062128	gi|225425172|ref|XP_002264588.1|_PREDICTED:_NAC_domain-containing_protein_29_isoform_1_[Vitis_vinifera]	ANAC083	NAC domain containing protein 83 [Source:TAIR_LOCUS;Acc:AT5G13180]		GO:0006355|GO:0003677|GO:0006355|GO:0003677|	PF02365 (No apical meristem (NAM) protein);	SSF101941;	1177_HOM000018
g.Unigene087095	gi|117586720|dbj|BAF36563.1|_NAC_domain_protein_[Cymbidium_hybrid_cultivar]	anac047	NAC domain containing protein 47 [Source:TAIR_LOCUS;Acc:AT3G04070]		GO:0006355|GO:0003677|GO:0006355|GO:0003677|	PF02365 (No apical meristem (NAM) protein);	SSF101941;	1177_HOM000018
g.Unigene095257	gi|147854659|emb|CAN80239.1|_hypothetical_protein_VITISV_011820_[Vitis_vinifera]	ANAC087	Arabidopsis NAC domain containing protein 87 [Source:TAIR_LOCUS;Acc:AT5G18270]		GO:0006355|GO:0003677|GO:0006355|GO:0003677|	PF02365 (No apical meristem (NAM) protein);	SSF101941;	1177_HOM000018
g.Unigene098579	gi|82400207|gb|ABB72842.1|_NAC_protein_1_[Elaeis_guineensis]	anac032	NAC domain containing protein 32 [Source:TAIR_LOCUS;Acc:AT1G77450]					1177_HOM000018
g.Unigene062806	gi|378405610|gb|AFB82644.1|_NAC_transcription_factor_[Camellia_sinensis]	NAC1	NAC domain containing protein 1 [Source:TAIR_LOCUS;Acc:AT1G56010]
g.Unigene001588	gi|255550359|ref|XP_002516230.1|_Auxin_response_factor,_putative_[Ricinus_communis]	ARF19	auxin response factor 19 [Source:TAIR_LOCUS;Acc:AT1G19220]	ko04075 Plant hormone signal transduction; ;				1177_HOM000105
g.Unigene003252	gi|225456475|ref|XP_002284543.1|_PREDICTED:_auxin_response_factor_2_[Vitis_vinifera]	ARF2	auxin response factor 2 [Source:TAIR_LOCUS;Acc:AT5G62000]		GO:0003677|GO:0006355|GO:0005634|GO:0006355|GO:0009725|GO:0003677|GO:0005634|GO:0006355|	PF02362 (B3 DNA binding domain);PF02309 (AUX/IAA family);PF06507 (Auxin response factor);	SSF54277;SSF101936;	1177_HOM000105
g.Unigene104696	gi|255570833|ref|XP_002526369.1|_Auxin_response_factor,_putative_[Ricinus_communis]	ARF4	auxin response factor 4 [Source:TAIR_LOCUS;Acc:AT5G60450]					1177_HOM000105
g.Unigene027789	gi|224122162|ref|XP_002318767.1|_predicted_protein_[Populus_trichocarpa]	ARF2	auxin response factor 2 [Source:TAIR_LOCUS;Acc:AT5G62000]		GO:0009725|GO:0003677|GO:0005634|GO:0006355|	PF06507 (Auxin response factor);		1177_HOM000105
g.Unigene062398	gi|297740768|emb|CBI30950.3|_unnamed_protein_product_[Vitis_vinifera]	ARF6	auxin response factor 6 [Source:TAIR_LOCUS;Acc:AT1G30330]		GO:0009725|GO:0003677|GO:0005634|GO:0006355|GO:0005634|GO:0006355|GO:0003677|GO:0006355|	PF06507 (Auxin response factor);PF02309 (AUX/IAA family);PF02362 (B3 DNA binding domain);	SSF54277;SSF101936;	1177_HOM000105
g.Unigene067890	gi|225456475|ref|XP_002284543.1|_PREDICTED:_auxin_response_factor_2_[Vitis_vinifera]	ARF2	auxin response factor 2 [Source:TAIR_LOCUS;Acc:AT5G62000]		GO:0009725|GO:0003677|GO:0005634|GO:0006355|GO:0003677|GO:0006355|GO:0005634|GO:0006355|	PF06507 (Auxin response factor);PF02362 (B3 DNA binding domain);PF02309 (AUX/IAA family);	SSF101936;SSF54277;	1177_HOM000105
g.Unigene079520	gi|31747324|gb|AAP57471.1|_auxin_response_factor-like_protein_[Mangifera_indica]	ARF2	auxin response factor 2 [Source:TAIR_LOCUS;Acc:AT5G62000]		GO:0003677|GO:0006355|	PF02362 (B3 DNA binding domain);	SSF101936;	1177_HOM000105
g.Unigene080008	gi|225456475|ref|XP_002284543.1|_PREDICTED:_auxin_response_factor_2_[Vitis_vinifera]	ARF2	auxin response factor 2 [Source:TAIR_LOCUS;Acc:AT5G62000]		GO:0005634|GO:0006355|GO:0009725|GO:0003677|GO:0005634|GO:0006355|	PF02309 (AUX/IAA family);PF06507 (Auxin response factor);	SSF54277;	1177_HOM000105
g.Unigene002445	gi|350537209|ref|NP_001234796.1|_auxin_response_factor_10_[Solanum_lycopersicum]	ARF10	auxin response factor 10 [Source:TAIR_LOCUS;Acc:AT2G28350]		GO:0003677|GO:0006355|	PF02362 (B3 DNA binding domain);	SSF101936;	1177_HOM000105
g.Unigene027280	gi|34555648|gb|AAQ74972.1|_flowering_time_control_protein_isoform_OsFCA-2_[Oryza_sativa_Indica_Group]	FCA	RNA binding;abscisic acid binding [Source:TAIR_LOCUS;Acc:AT4G16280]					1177_HOM001422
g.Unigene002289	gi|296090356|emb|CBI40175.3|_unnamed_protein_product_[Vitis_vinifera]	FY	Transducin/WD40 repeat-like superfamily protein [Source:TAIR_LOCUS;Acc:AT5G13480]		GO:0005515|GO:0005515|GO:0005515|GO:0005515|GO:0005515|GO:0005515|GO:0005515|	PF00400 (WD domain, G-beta repeat);PF00400 (WD domain, G-beta repeat);PF00400 (WD domain, G-beta repeat);PF00400 (WD domain, G-beta repeat);PF00400 (WD domain, G-beta repeat);PF00400 (WD domain, G-beta repeat);	SSF50978;	1177_HOM000090
g.Unigene100359	gi|347447241|pdb|2L3D|A	FLD	Flavin containing amine oxidoreductase family protein [Source:TAIR_LOCUS;Acc:AT3G10390]		GO:0005515|GO:0055114|GO:0016491|GO:0003677|	PF04433 (SWIRM domain);PF01593 (Flavin containing amine oxidoreductase);	SSF46689;SSF51905;
g.Unigene025802	gi|242073536|ref|XP_002446704.1|_hypothetical_protein_SORBIDRAFT_06g020850_[Sorghum_bicolor]	FT	PEBP (phosphatidylethanolamine-binding protein) family protein [Source:TAIR_LOCUS;Acc:AT1G65480]			PF01161 (Phosphatidylethanolamine-binding protein);	SSF49777;	1177_HOM000381
g.Unigene033995	gi|256772642|emb|CAX46426.1|_putative_FT_protein_[Rosa_lucieae]	FT	PEBP (phosphatidylethanolamine-binding protein) family protein [Source:TAIR_LOCUS;Acc:AT1G65480]			PF01161 (Phosphatidylethanolamine-binding protein);	SSF49777;	1177_HOM000381
g.Unigene066217	gi|163838736|ref|NP_001106253.1|_ZCN16_protein_[Zea_mays]	FT	PEBP (phosphatidylethanolamine-binding protein) family protein [Source:TAIR_LOCUS;Acc:AT1G65480]			PF01161 (Phosphatidylethanolamine-binding protein);	SSF49777;	1177_HOM000381
g.Unigene002893	gi|37723871|gb|AAR02191.1|_phytochrome_A_[Cyrtosia_septentrionalis]	PHYA	phytochrome A [Source:TAIR_LOCUS;Acc:AT1G09570]	ko04712 Circadian rhythm - plant; ;	GO:0006355|GO:0006355|GO:0008020|GO:0006355|GO:0009584|GO:0018298|GO:0007165|GO:0000155|GO:0016020|GO:0005515|GO:0005524|GO:0018298|GO:0006355|GO:0009584|GO:0008020|GO:0005524|	PF00989 (PAS fold);PF00989 (PAS fold);PF00360 (Phytochrome region);PF00512 (His Kinase A (phospho-acceptor) domain);PF01590 (GAF domain);PF02518 (Histidine kinase-, DNA gyrase B-, and HSP90-like ATPase);PF08446 (PAS fold);	SSF55785;SSF55785;SSF55781;SSF55785;SSF55781;SSF55874;	1177_HOM000655
g.Unigene043801	gi|15225777|ref|NP_180239.1|_PHYB_activation_tagged_suppressor_1_protein_[Arabidopsis_thaliana]	BAS1	Cytochrome P450 superfamily protein [Source:TAIR_LOCUS;Acc:AT2G26710]		GO:0005506|GO:0016705|GO:0009055|GO:0020037|GO:0055114|GO:0005506|GO:0016705|GO:0009055|GO:0020037|GO:0055114|	PF00067 (Cytochrome P450);	SSF48264;	1177_HOM000078
g.Unigene062556	gi|359487706|ref|XP_002276198.2|_PREDICTED:_transcription_factor_PIF3-like_[Vitis_vinifera]	PIF3	phytochrome interacting factor 3 [Source:TAIR_LOCUS;Acc:AT1G09530]		GO:0046983|GO:0046983|	PF00010 (Helix-loop-helix DNA-binding domain);	SSF47459;	1177_HOM007068
g.Unigene062557	gi|359487706|ref|XP_002276198.2|_PREDICTED:_transcription_factor_PIF3-like_[Vitis_vinifera]	PIF3	phytochrome interacting factor 3 [Source:TAIR_LOCUS;Acc:AT1G09530]	ko04712 Circadian rhythm - plant; ;	GO:0046983|GO:0046983|	PF00010 (Helix-loop-helix DNA-binding domain);	SSF47459;	1177_HOM007068
g.Unigene027406	gi|115469678|ref|NP_001058438.1|_Os06g0694000_[Oryza_sativa_Japonica_Group]	ZTL	Galactose oxidase/kelch repeat superfamily protein [Source:TAIR_LOCUS;Acc:AT5G57360]	ko04712 Circadian rhythm - plant; ;	GO:0005515|	PF13426 (PAS domain);PF13418 (Galactose oxidase, central domain);PF13418 (Galactose oxidase, central domain);PF13415 (Galactose oxidase, central domain);PF13415 (Galactose oxidase, central domain);PF12937 (F-box-like);	SSF81383;SSF117281;SSF55785;	1177_HOM001967
g.Unigene073329	gi|254553517|ref|NP_001131529.2|_LHY_protein_[Zea_mays]	CCA1	circadian clock associated 1 [Source:TAIR_LOCUS;Acc:AT2G46830]	ko04712 Circadian rhythm - plant; ;	GO:0003682|GO:0003677|	PF00249 (Myb-like DNA-binding domain);	SSF46689;	1177_HOM005234
g.Unigene094520	gi|225453650|ref|XP_002267720.1|_PREDICTED:_protein_LHY-like_[Vitis_vinifera]	CCA1	circadian clock associated 1 [Source:TAIR_LOCUS;Acc:AT2G46830]	ko04712 Circadian rhythm - plant; ;				1177_HOM005234
g.Unigene100990	gi|327342178|gb|AEA50876.1|_lhy2_[Populus_tremula]	CCA1	circadian clock associated 1 [Source:TAIR_LOCUS;Acc:AT2G46830]
g.Unigene094519	gi|460405908|ref|XP_004248416.1|_PREDICTED:_protein_LHY-like_[Solanum_lycopersicum]	LHY	Homeodomain-like superfamily protein [Source:TAIR_LOCUS;Acc:AT1G01060]					1177_HOM005234
g.Unigene070014	gi|115444277|ref|NP_001045918.1|_Os02g0152500_[Oryza_sativa_Japonica_Group]	VEL1	vernalization5/VIN3-like [Source:TAIR_LOCUS;Acc:AT4G30200]		GO:0005515|	PF07227 (Protein of unknown function (DUF1423));	SSF49265;	1177_HOM000749
g.Unigene050580	gi|159461698|gb|ABW96888.1|_MET1-type_DNA-methyltransferase_[Elaeis_guineensis]	MET2	DNA methyltransferase 2 [Source:TAIR_LOCUS;Acc:AT4G14140]	ko00270 Cysteine and methionine metabolism; ko01100 Metabolic pathways; ;	GO:0006306|GO:0003677|GO:0008168|GO:0003677|GO:0003677|	PF00145 (C-5 cytosine-specific DNA methylase);PF12047 (Cytosine specific DNA methyltransferase replication foci domain);PF12047 (Cytosine specific DNA methyltransferase replication foci domain);PF01426 (BAH domain);PF01426 (BAH domain);	SSF53335;SSF53335;	1177_HOM002182
g.Unigene101235	gi|60544834|gb|AAX22755.1|_SWI2/SNF2-like_protein_[Arabidopsis_thaliana]	DDM1	chromatin remodeling 1 [Source:TAIR_LOCUS;Acc:AT5G66750]					1177_HOM000101
g.Unigene031631	gi|242070423|ref|XP_002450488.1|_hypothetical_protein_SORBIDRAFT_05g006090_[Sorghum_bicolor]	VRN1	AP2/B3-like transcriptional factor family protein [Source:TAIR_LOCUS;Acc:AT3G18990]		GO:0003677|GO:0006355|GO:0003677|GO:0006355|	PF02362 (B3 DNA binding domain);PF02362 (B3 DNA binding domain);	SSF101936;SSF101936;	1177_HOM000413
g.Unigene052109	gi|212275386|ref|NP_001130629.1|_DELLA_protein_DWARF8_[Zea_mays]	GAI	GRAS family transcription factor family protein [Source:TAIR_LOCUS;Acc:AT1G14920]					1177_HOM006935
g.Unigene100646	gi|47026838|gb|AAT08645.1|_GAI-like_protein_[Hyacinthus_orientalis]	GAI	GRAS family transcription factor family protein [Source:TAIR_LOCUS;Acc:AT1G14920]					1177_HOM000042
g.Unigene052110	gi|224029769|gb|ACN33960.1|_unknown_[Zea_mays]	GAI	GRAS family transcription factor family protein [Source:TAIR_LOCUS;Acc:AT1G14920]	ko04075 Plant hormone signal transduction; ;		PF03514 (GRAS family transcription factor);		1177_HOM000042
g.Unigene047724	gi|758245|emb|CAA56277.1|_bibenzyl_synthase_[Phalaenopsis_sp._'pSPORT1']	CHS	Chalcone and stilbene synthase family protein [Source:TAIR_LOCUS;Acc:AT5G13930]					1177_HOM000238
g.Unigene062769	gi|5921758|sp|O23729.1|CHS3_BROFI_RecName:_Full=Chalcone_synthase_3;_AltName:_Full=Naringenin-chalcone_synthase_3	CHS	Chalcone and stilbene synthase family protein [Source:TAIR_LOCUS;Acc:AT5G13930]	ko00941 Flavonoid biosynthesis; ko01100 Metabolic pathways; ko01110 Biosynthesis of secondary metabolites; ko04712 Circadian rhythm - plant; ;	GO:0008152|GO:0003824|GO:0009058|GO:0016746|GO:0016746|GO:0008152|GO:0003824|	PF00195 (Chalcone and stilbene synthases, N-terminal domain);PF02797 (Chalcone and stilbene synthases, C-terminal domain);	SSF53901;SSF53901;	1177_HOM000238
g.Unigene074123	gi|4107152|emb|CAA10514.1|_bibenzyl_synthase_[Bromheadia_finlaysoniana]	CHS	Chalcone and stilbene synthase family protein [Source:TAIR_LOCUS;Acc:AT5G13930]	ko00941 Flavonoid biosynthesis; ko01100 Metabolic pathways; ko01110 Biosynthesis of secondary metabolites; ko04712 Circadian rhythm - plant; ;	GO:0016746|GO:0008152|GO:0003824|GO:0009058|GO:0016746|GO:0008152|GO:0003824|	PF02797 (Chalcone and stilbene synthases, C-terminal domain);PF00195 (Chalcone and stilbene synthases, N-terminal domain);	SSF53901;SSF53901;	1177_HOM000238
g.Unigene076203	gi|71392594|gb|AAZ32093.1|_chalcone_synthase_[Oncidium_hybrid_cultivar]	CHS	Chalcone and stilbene synthase family protein [Source:TAIR_LOCUS;Acc:AT5G13930]					1177_HOM000238
g.Unigene048736	gi|255540401|ref|XP_002511265.1|_nucleic_acid_binding_protein,_putative_[Ricinus_communis]	REF6	relative of early flowering 6 [Source:TAIR_LOCUS;Acc:AT3G48430]			PF02375 (jmjN domain);		1177_HOM000331
g.Unigene078895	gi|225456789|ref|XP_002275305.1|_PREDICTED:_lysine-specific_demethylase_REF6-like_[Vitis_vinifera]	REF6	relative of early flowering 6 [Source:TAIR_LOCUS;Acc:AT3G48430]		GO:0005515|	PF02373 (JmjC domain, hydroxylase);PF13465 (Zinc-finger double domain);	SSF51197;SSF57667;	1177_HOM000331
