# Supplementary material for: De novo transcriptome sequencing and comparative analysis to discover genes related to floral development in Cymbidium faberi Rolfe
Source: Springerplus. 2016 Aug 30;5(1):1458. doi: 10.1186/s40064-016-3089-1 (PMC5082062; doi:10.1186/s40064-016-3089-1)
Supplement: Supplementary file 8 — Additional file 8: Table S7. DEGs related to the flowering time in C. faberi. [file 40064_2016_3089_MOESM8_ESM.xls]

## Sheet: Sheet1
	Table S7 DEGs related to the flowering time in C. faberi
gene_id	nr_bestmatch	Arabidopsis_genename	Arabidopsis_description
g.Unigene027406	gi|115469678|ref|NP_001058438.1|_Os06g0694000_[Oryza_sativa_Japonica_Group]	ZTL	Galactose oxidase/kelch repeat superfamily protein [Source:TAIR_LOCUS;Acc:AT5G57360]	ko04712 Circadian rhythm - plant; ;	GO:0005515|	PF13426 (PAS domain);PF13418 (Galactose oxidase, central domain);PF13418 (Galactose oxidase, central domain);PF13415 (Galactose oxidase, central domain);PF13415 (Galactose oxidase, central domain);PF12937 (F-box-like);	SSF81383;SSF117281;SSF55785;	1177_HOM001967
g.Unigene031631	gi|242070423|ref|XP_002450488.1|_hypothetical_protein_SORBIDRAFT_05g006090_[Sorghum_bicolor]	VRN1	AP2/B3-like transcriptional factor family protein [Source:TAIR_LOCUS;Acc:AT3G18990]		GO:0003677|GO:0006355|GO:0003677|GO:0006355|	PF02362 (B3 DNA binding domain);PF02362 (B3 DNA binding domain);	SSF101936;SSF101936;	1177_HOM000413
g.Unigene070014	gi|115444277|ref|NP_001045918.1|_Os02g0152500_[Oryza_sativa_Japonica_Group]	VEL1	vernalization5/VIN3-like [Source:TAIR_LOCUS;Acc:AT4G30200]		GO:0005515|	PF07227 (Protein of unknown function (DUF1423));	SSF49265;	1177_HOM000749
g.Unigene048736	gi|255540401|ref|XP_002511265.1|_nucleic_acid_binding_protein,_putative_[Ricinus_communis]	REF6	relative of early flowering 6 [Source:TAIR_LOCUS;Acc:AT3G48430]			PF02375 (jmjN domain);		1177_HOM000331
g.Unigene078895	gi|225456789|ref|XP_002275305.1|_PREDICTED:_lysine-specific_demethylase_REF6-like_[Vitis_vinifera]	REF6	relative of early flowering 6 [Source:TAIR_LOCUS;Acc:AT3G48430]		GO:0005515|	PF02373 (JmjC domain, hydroxylase);PF13465 (Zinc-finger double domain);	SSF51197;SSF57667;	1177_HOM000331
g.Unigene062556	gi|359487706|ref|XP_002276198.2|_PREDICTED:_transcription_factor_PIF3-like_[Vitis_vinifera]	PIF3	phytochrome interacting factor 3 [Source:TAIR_LOCUS;Acc:AT1G09530]		GO:0046983|GO:0046983|	PF00010 (Helix-loop-helix DNA-binding domain);	SSF47459;	1177_HOM007068
g.Unigene062557	gi|359487706|ref|XP_002276198.2|_PREDICTED:_transcription_factor_PIF3-like_[Vitis_vinifera]	PIF3	phytochrome interacting factor 3 [Source:TAIR_LOCUS;Acc:AT1G09530]	ko04712 Circadian rhythm - plant; ;	GO:0046983|GO:0046983|	PF00010 (Helix-loop-helix DNA-binding domain);	SSF47459;	1177_HOM007068
g.Unigene002893	gi|37723871|gb|AAR02191.1|_phytochrome_A_[Cyrtosia_septentrionalis]	PHYA	phytochrome A [Source:TAIR_LOCUS;Acc:AT1G09570]	ko04712 Circadian rhythm - plant; ;	GO:0006355|GO:0006355|GO:0008020|GO:0006355|GO:0009584|GO:0018298|GO:0007165|GO:0000155|GO:0016020|GO:0005515|GO:0005524|GO:0018298|GO:0006355|GO:0009584|GO:0008020|GO:0005524|	PF00989 (PAS fold);PF00989 (PAS fold);PF00360 (Phytochrome region);PF00512 (His Kinase A (phospho-acceptor) domain);PF01590 (GAF domain);PF02518 (Histidine kinase-, DNA gyrase B-, and HSP90-like ATPase);PF08446 (PAS fold);	SSF55785;SSF55785;SSF55781;SSF55785;SSF55781;SSF55874;	1177_HOM000655
g.Unigene050580	gi|159461698|gb|ABW96888.1|_MET1-type_DNA-methyltransferase_[Elaeis_guineensis]	MET2	DNA methyltransferase 2 [Source:TAIR_LOCUS;Acc:AT4G14140]	ko00270 Cysteine and methionine metabolism; ko01100 Metabolic pathways; ;	GO:0006306|GO:0003677|GO:0008168|GO:0003677|GO:0003677|	PF00145 (C-5 cytosine-specific DNA methylase);PF12047 (Cytosine specific DNA methyltransferase replication foci domain);PF12047 (Cytosine specific DNA methyltransferase replication foci domain);PF01426 (BAH domain);PF01426 (BAH domain);	SSF53335;SSF53335;	1177_HOM002182
g.Unigene094519	gi|460405908|ref|XP_004248416.1|_PREDICTED:_protein_LHY-like_[Solanum_lycopersicum]	LHY	Homeodomain-like superfamily protein [Source:TAIR_LOCUS;Acc:AT1G01060]					1177_HOM005234
g.Unigene052109	gi|212275386|ref|NP_001130629.1|_DELLA_protein_DWARF8_[Zea_mays]	GAI	GRAS family transcription factor family protein [Source:TAIR_LOCUS;Acc:AT1G14920]					1177_HOM006935
g.Unigene100646	gi|47026838|gb|AAT08645.1|_GAI-like_protein_[Hyacinthus_orientalis]	GAI	GRAS family transcription factor family protein [Source:TAIR_LOCUS;Acc:AT1G14920]					1177_HOM000042
g.Unigene052110	gi|224029769|gb|ACN33960.1|_unknown_[Zea_mays]	GAI	GRAS family transcription factor family protein [Source:TAIR_LOCUS;Acc:AT1G14920]	ko04075 Plant hormone signal transduction; ;		PF03514 (GRAS family transcription factor);		1177_HOM000042
g.Unigene002289	gi|296090356|emb|CBI40175.3|_unnamed_protein_product_[Vitis_vinifera]	FY	Transducin/WD40 repeat-like superfamily protein [Source:TAIR_LOCUS;Acc:AT5G13480]		GO:0005515|GO:0005515|GO:0005515|GO:0005515|GO:0005515|GO:0005515|GO:0005515|	PF00400 (WD domain, G-beta repeat);PF00400 (WD domain, G-beta repeat);PF00400 (WD domain, G-beta repeat);PF00400 (WD domain, G-beta repeat);PF00400 (WD domain, G-beta repeat);PF00400 (WD domain, G-beta repeat);	SSF50978;	1177_HOM000090
g.Unigene025802	gi|242073536|ref|XP_002446704.1|_hypothetical_protein_SORBIDRAFT_06g020850_[Sorghum_bicolor]	FT	PEBP (phosphatidylethanolamine-binding protein) family protein [Source:TAIR_LOCUS;Acc:AT1G65480]			PF01161 (Phosphatidylethanolamine-binding protein);	SSF49777;	1177_HOM000381
g.Unigene033995	gi|256772642|emb|CAX46426.1|_putative_FT_protein_[Rosa_lucieae]	FT	PEBP (phosphatidylethanolamine-binding protein) family protein [Source:TAIR_LOCUS;Acc:AT1G65480]			PF01161 (Phosphatidylethanolamine-binding protein);	SSF49777;	1177_HOM000381
g.Unigene066217	gi|163838736|ref|NP_001106253.1|_ZCN16_protein_[Zea_mays]	FT	PEBP (phosphatidylethanolamine-binding protein) family protein [Source:TAIR_LOCUS;Acc:AT1G65480]			PF01161 (Phosphatidylethanolamine-binding protein);	SSF49777;	1177_HOM000381
g.Unigene100359	gi|347447241|pdb|2L3D|A	FLD	Flavin containing amine oxidoreductase family protein [Source:TAIR_LOCUS;Acc:AT3G10390]		GO:0005515|GO:0055114|GO:0016491|GO:0003677|	PF04433 (SWIRM domain);PF01593 (Flavin containing amine oxidoreductase);	SSF46689;SSF51905;
g.Unigene027280	gi|34555648|gb|AAQ74972.1|_flowering_time_control_protein_isoform_OsFCA-2_[Oryza_sativa_Indica_Group]	FCA	RNA binding;abscisic acid binding [Source:TAIR_LOCUS;Acc:AT4G16280]					1177_HOM001422
g.Unigene101235	gi|60544834|gb|AAX22755.1|_SWI2/SNF2-like_protein_[Arabidopsis_thaliana]	DDM1	chromatin remodeling 1 [Source:TAIR_LOCUS;Acc:AT5G66750]					1177_HOM000101
g.Unigene073329	gi|254553517|ref|NP_001131529.2|_LHY_protein_[Zea_mays]	CCA1	circadian clock associated 1 [Source:TAIR_LOCUS;Acc:AT2G46830]	ko04712 Circadian rhythm - plant; ;	GO:0003682|GO:0003677|	PF00249 (Myb-like DNA-binding domain);	SSF46689;	1177_HOM005234
g.Unigene094520	gi|225453650|ref|XP_002267720.1|_PREDICTED:_protein_LHY-like_[Vitis_vinifera]	CCA1	circadian clock associated 1 [Source:TAIR_LOCUS;Acc:AT2G46830]	ko04712 Circadian rhythm - plant; ;				1177_HOM005234
g.Unigene100990	gi|327342178|gb|AEA50876.1|_lhy2_[Populus_tremula]	CCA1	circadian clock associated 1 [Source:TAIR_LOCUS;Acc:AT2G46830]
g.Unigene043801	gi|15225777|ref|NP_180239.1|_PHYB_activation_tagged_suppressor_1_protein_[Arabidopsis_thaliana]	BAS1	Cytochrome P450 superfamily protein [Source:TAIR_LOCUS;Acc:AT2G26710]		GO:0005506|GO:0016705|GO:0009055|GO:0020037|GO:0055114|GO:0005506|GO:0016705|GO:0009055|GO:0020037|GO:0055114|	PF00067 (Cytochrome P450);	SSF48264;	1177_HOM000078
g.Unigene047724	gi|758245|emb|CAA56277.1|_bibenzyl_synthase_[Phalaenopsis_sp._'pSPORT1']	CHS	Chalcone and stilbene synthase family protein [Source:TAIR_LOCUS;Acc:AT5G13930]					1177_HOM000238
g.Unigene062769	gi|5921758|sp|O23729.1|CHS3_BROFI_RecName:_Full=Chalcone_synthase_3;_AltName:_Full=Naringenin-chalcone_synthase_3	CHS	Chalcone and stilbene synthase family protein [Source:TAIR_LOCUS;Acc:AT5G13930]	ko00941 Flavonoid biosynthesis; ko01100 Metabolic pathways; ko01110 Biosynthesis of secondary metabolites; ko04712 Circadian rhythm - plant; ;	GO:0008152|GO:0003824|GO:0009058|GO:0016746|GO:0016746|GO:0008152|GO:0003824|	PF00195 (Chalcone and stilbene synthases, N-terminal domain);PF02797 (Chalcone and stilbene synthases, C-terminal domain);	SSF53901;SSF53901;	1177_HOM000238
g.Unigene074123	gi|4107152|emb|CAA10514.1|_bibenzyl_synthase_[Bromheadia_finlaysoniana]	CHS	Chalcone and stilbene synthase family protein [Source:TAIR_LOCUS;Acc:AT5G13930]	ko00941 Flavonoid biosynthesis; ko01100 Metabolic pathways; ko01110 Biosynthesis of secondary metabolites; ko04712 Circadian rhythm - plant; ;	GO:0016746|GO:0008152|GO:0003824|GO:0009058|GO:0016746|GO:0008152|GO:0003824|	PF02797 (Chalcone and stilbene synthases, C-terminal domain);PF00195 (Chalcone and stilbene synthases, N-terminal domain);	SSF53901;SSF53901;	1177_HOM000238
g.Unigene076203	gi|71392594|gb|AAZ32093.1|_chalcone_synthase_[Oncidium_hybrid_cultivar]	CHS	Chalcone and stilbene synthase family protein [Source:TAIR_LOCUS;Acc:AT5G13930]					1177_HOM000238
